# Supplementary material for: Transcriptome Characterization for Non-Model Endangered Lycaenids, Protantigius superans and Spindasis takanosis, Using Illumina HiSeq 2500 Sequencing
Source: Int J Mol Sci. 2015 Dec 16;16(12):29948–70. doi: 10.3390/ijms161226213 (PMC4691156; doi:10.3390/ijms161226213)
Supplement: Supplementary file 1 [file ijms-16-26213-s001.zip]

Archive with 3 entries (3 files):
- Supplementary Table-5 revision.xlsx
- ijms-103773-Supplementary Information.pdf
- Supplementary Table-4 revision.xlsx
