# Supplementary material for: Transcriptome Characterization for Non-Model Endangered Lycaenids, Protantigius superans and Spindasis takanosis, Using Illumina HiSeq 2500 Sequencing
Source: Int J Mol Sci. 2015 Dec 16;16(12):29948–70. doi: 10.3390/ijms161226213 (PMC4691156; doi:10.3390/ijms161226213)
Supplement: Supplementary file 1 [file ijms-16-26213-s001.zip › Supplementary Table-5 revision.xlsx]

## Sheet: Primer
Supplementary Table 5- The PCR primer sequences flanking the putative cSSRs in S. takanosis
No	Unigene Name	Primer sequence	Len	Tm(℃)	GC%	Repeat type	Product size
1	St_Uni_000072	F:TTTCGTTCATATTGTAAAGCAC	22	54.8	31.82	(TA)9	153
		R:GTTCACAACTGCTGTATACCC	21	54.75	47.62
2	St_Uni_000119	F:ACTCATCAGACGAAACATGAC	21	55.1	42.86	(AT)12	150
		R:GAAGACTGCTGAACCACTTTA	21	54.76	42.86
3	St_Uni_000153	F:CCACTTTAATGTTCCGATAAA	21	54.57	33.33	(AT)7	149
		R:TGAATTCGTCAAGATCTGAAA	21	55.95	33.33
4	St_Uni_000161	F:TTTCGTACAGTTTGAAAGTGAG	22	54.89	36.36	(AT)12	137
		R:GCGTTACATACGCAAAATATC	21	55.16	38.1
5	St_Uni_000277	F:TAAGGACGCTAACAACTGAGA	21	55.39	42.86	(AT)16	166
		R:TTCTGATTGAAACCAACTAGC	21	54.7	38.1
6	St_Uni_000348	F:TCTTTCCGTACCCTTTATTCT	21	54.79	38.1	(TG)13	115
		R:CCTTAAATAGTCACGTAGACACA	23	53.97	39.13
7	St_Uni_000380	F:TTTGGTGGCAGAGTAAAAAT	20	54.98	35	(TA)15	151
		R:AAATAATGTTGAGGGCTCTTC	21	55.15	38.1
8	St_Uni_000381	F:TTTGGTGGCAGAGTAAAAAT	20	54.98	35	(TA)15	151
		R:AAATAATGTTGAGGGCTCTTC	21	55.15	38.1
9	St_Uni_000382	F:AAATAATGTTGAGGGCTCTTC	21	55.15	38.1	(TA)15	151
		R:TTTGGTGGCAGAGTAAAAAT	20	54.98	35
10	St_Uni_000462	F:TCACCCCTTTTCGTAAATAAT	21	55.44	33.33	(AT)13	149
		R:CATGTTGTCATCTCTTACATCC	22	54.65	40.91
11	St_Uni_000745	F:CTGTTTAGAACACGTTGTTGA	21	54	38.1	(ATA)7	159
		R:ACGAGCTGATGTAGATTGTGT	21	54.89	42.86
12	St_Uni_000755	F:GTGGTCGAGACTTTGTGATAG	21	54.87	47.62	(AG)7	159
		R:ATCTTTCAGATCCAGTTGAGG	21	55.88	42.86
13	St_Uni_000776	F:TTGTTTGTCTCATTGTTTCCT	21	54.85	33.33	(TC)15	148
		R:ATTATCTGAAGGGCAATTTTC	21	55.09	33.33
14	St_Uni_000801	F:TGTAATCCAGCTGTCGATATT	21	54.94	38.1	(AT)8	143
		R:AGGCCTTTGTTTGATCATATT	21	55.43	33.33
15	St_Uni_000972	F:CTATCCCTGTATACCCACCTT	21	54.77	47.62	(TA)10	158
		R:GTCACAAAAAGGACATTCTGA	21	55.26	38.1
16	St_Uni_001032	F:ATCGGGAAAGTTCACTTACTG	21	55.98	42.86	(TA)11	132
		R:TACTTAAGGGAACGCTTTCAT	21	55.81	38.1
17	St_Uni_001147	F:ACCACACGTCTGACCTATTTA	21	54.76	42.86	(TA)8	173
		R:ACTGTAGGCGTGGATCTACTA	21	54.19	47.62
18	St_Uni_001158	F:TGTGATTACACCTCTGCCTAC	21	55.34	47.62	(AT)7	135
		R:TTTCTAACAAAAAGCAGTCCA	21	55.36	33.33
19	St_Uni_001204	F:TATAGCTCGTGAGCATACGTT	21	55.38	42.86	(AT)7	158
		R:GGAACACGCAACAATAAATAC	21	54.87	38.1
20	St_Uni_001225	F:GCAGTCCATTATTCACCTGTA	21	55.26	42.86	(AT)9	144
		R:TTTTTAAGTGGAGCAGTGTCT	21	54.37	38.1
21	St_Uni_001315	F:TATTTTCTGGAGTGGAACACA	21	55.74	38.1	(TAA)8	158
		R:TCTTTGGTGTAACAAATAAAGC	22	54.02	31.82
22	St_Uni_001318	F:TCACATTCACCAATACGTACA	21	54.92	38.1	(CA)7	148
		R:AAGCTGAAGAGCTGTTACTCA	21	54.67	42.86
23	St_Uni_001318	F:TGAGTAACAGCTCTTCAGCTT	21	54.67	42.86	(TTA)7	152
		R:TAATGCCAACTATTCAGGTGT	21	54.86	38.1
24	St_Uni_001410	F:GCAGTTTTTACAACCTTACGA	21	54.85	38.1	(TTC)7	155
		R:AACGTTGGCAAATAGTTCTTA	21	54.4	33.33
25	St_Uni_001679	F:AAATCGACTTTGATATTGTGC	21	54.51	33.33	(AT)9	138
		R:ATGACTGACACCACAACTAGG	21	55.07	47.62
26	St_Uni_002088	F:CAGAGTTTTGTAACCCGTGTA	21	55.43	42.86	(AC)8	153
		R:AGCGAAGGATGTGAGTTAGTA	21	54.32	42.86
27	St_Uni_002229	F:ATGTACAGACCAGAGCCAATA	21	54.84	42.86	(AT)9	150
		R:TGCTTACGTTGTTGTGTTTTA	21	54.67	33.33
28	St_Uni_002230	F:ATGTACAGACCAGAGCCAATA	21	54.84	42.86	(AT)9	150
		R:TGCTTACGTTGTTGTGTTTTA	21	54.67	33.33
29	St_Uni_002351	F:TTACATACATCCACACATCCA	21	54.66	38.1	(CA)7	151
		R:AGTTTACTGGTACCCCGTATT	21	54.47	42.86
30	St_Uni_002351	F:TCAACTCAATCTGTGTTAGAAAA	23	54.41	30.43	(TA)7	147
		R:TGTTCTTTAACCCTTCTCTTTG	22	55.45	36.36
31	St_Uni_002578	F:TCTCGGAGTTGTTTTATCTGA	21	55.11	38.1	(AT)11	138
		R:CGTGAGGTACCTATCGTTGT	20	55.19	50
32	St_Uni_002840	F:GAAAGAACGATCAAAGTCACA	21	55.43	38.1	(CTT)10	148
		R:CGTCGCATTTATCAAAATACT	21	54.74	33.33
33	St_Uni_003103	F:TTGGTCCAAAGTTACAGAAAG	21	54.64	38.1	(CA)8	167
		R:CAATTGTCACGATAATGTCAG	21	54.11	38.1
34	St_Uni_003131	F:ATCTAAGGAAACGTAGCATCC	21	55.19	42.86	(TAA)7	151
		R:TTGCTGTTTAGCAATAAGGTC	21	54.92	38.1
35	St_Uni_003385	F:CCTCGGAGTATACACTGGATT	21	55.78	47.62	(TA)12	176
		R:TAACGAAAACATGTGTGAGAA	21	54.34	33.33
36	St_Uni_003613	F:AAGTTGATGCAAACGTGTTAT	21	54.93	33.33	(AC)7	148
		R:CAGTTTGTGACACAGCAAATA	21	54.88	38.1
37	St_Uni_003665	F:GACAATTGTGGAGAAATTTTG	21	54.79	33.33	(TA)7	150
		R:TATTAAGCCCCATGACAAGTA	21	54.98	38.1
38	St_Uni_003674	F:CCCAGGAAATATTACTTCTTCA	22	55.2	36.36	(TAA)7	138
		R:ATAAGACCGCCTTTTTGTAAT	21	54.84	33.33
39	St_Uni_003726	F:TTAGGTTGGTTTTCTGTGAGA	21	55.03	38.1	(ATT)7	153
		R:GCTAGCAGACGATAGATTGAA	21	54.98	42.86
40	St_Uni_003775	F:AAAGCATGACTTACTCGGTAATA	23	55.09	34.78	(TA)7	127
		R:GGCTAATAGATGAGGGTTTGT	21	55.03	42.86
41	St_Uni_003869	F:AACCGAACATTGATGATCTTA	21	54.74	33.33	(TAG)17	151
		R:TCCAAAAACATGTATAGACGAA	22	55.03	31.82
42	St_Uni_003903	F:CGTCAAGACAGTGAAACACAT	21	56.21	42.86	(TA)22	152
		R:CAACTTTTACTGCTTTTGGTG	21	55.32	38.1
43	St_Uni_003968	F:GTACATGTGCGTGTGCAT	18	54.51	50	(GT)19	146
		R:TGACACGACAATTTACACATTT	22	55.69	31.82
44	St_Uni_004030	F:ACGTTGAACAAATCCTTCATA	21	54.83	33.33	(AC)7	139
		R:CACGCTAATATGGTCATTGTT	21	55.31	38.1
45	St_Uni_004031	F:CATTTATTAACAGCCAGGTGA	21	55.44	38.1	(AT)14	133
		R:TCACCATCTACCACAATATACAA	23	54.77	34.78
46	St_Uni_004057	F:TATAATGGCGGTTCTAGACAA	21	55.13	38.1	(TA)12	161
		R:CCTTTAAATTATTCCGTAGCC	21	54.94	38.1
47	St_Uni_004116	F:CGTTGTTATCTTCCTCTCTCA	21	54.69	42.86	(TA)8	174
		R:ATTAAAAATGACTGTCGGTGT	21	53.86	33.33
48	St_Uni_004271	F:TCCCTCTGCAAAGTAAATAAA	21	54.45	33.33	(AT)9	170
		R:GACTACACAAATTAGGAAAGAAA	23	52.44	30.43
49	St_Uni_004293	F:GAAATATTACTTCCCCACGTC	21	55.27	42.86	(TAA)7	132
		R:ATAAGACCGCCTTTTTGTAAT	21	54.84	33.33
50	St_Uni_004499	F:AATAATACACGCAAAGTCAGC	21	54.79	38.1	(TC)8	158
		R:ACATAGACCATACAAATCGTCA	22	54.71	36.36
51	St_Uni_004502	F:ACACTCAATTCGTAAAACCAA	21	54.91	33.33	(TAA)9	162
		R:TATATGTCCGCTGAATAAACG	21	55.56	38.1
52	St_Uni_004700	F:TAGTTTGGATTCAATCGGTTA	21	54.94	33.33	(AC)9	147
		R:GTTTTGAGATAACAGGAAGCA	21	54.7	38.1
53	St_Uni_004826	F:CCCGTAATAGACAGGTAGTGA	21	54.46	47.62	(TTA)8	148
		R:GAAGATTGGCAATTAATGACT	21	53.61	33.33
54	St_Uni_004912	F:CAGTCAAAATGCTAAACAGGT	21	54.66	38.1	(CAT)8	152
		R:ATCAATTATCTCTGCCTACCC	21	54.95	42.86
55	St_Uni_005293	F:TACCACACCGGTTAATAATTG	21	55.18	38.1	(AT)9	144
		R:TCCAATTTGATCTATGAAAGG	21	54.42	33.33
56	St_Uni_005367	F:AGACAAATGCATGGAGAAGTA	21	54.97	38.1	(AGA)7	134
		R:GATATCAACACACTTGCACCT	21	55.16	42.86
57	St_Uni_005367	F:TACACTTCATTTCGCGGTA	19	55.32	42.11	(AG)8	141
		R:AAATAAACACAATCCCATCCT	21	55.12	33.33
58	St_Uni_005745	F:CCTGACAAGTTCGTTGTTTAT	21	54.5	38.1	(AT)8	162
		R:ATTCGGTAAGAAGTTGTCGTT	21	55.57	38.1
59	St_Uni_005745	F:GTGTGTATCAGGCGTTTTAAT	21	54.47	38.1	(AT)11	155
		R:GAACTAATGTTATGCCATCCTT	22	55.06	36.36
60	St_Uni_006113	F:AAAATTCAGACATCAGATCCTT	22	54.58	31.82	(AT)9	141
		R:ACAAATGAGATTGGTTATCTAGC	23	54.45	34.78
61	St_Uni_006258	F:TTTTTAAGTGGAGCAGTGTCT	21	54.37	38.1	(AT)9	144
		R:GCAGTCCATTATTCACCTGTA	21	55.26	42.86
62	St_Uni_006259	F:TTTTTAAGTGGAGCAGTGTCT	21	54.37	38.1	(AT)9	144
		R:GCAGTCCATTATTCACCTGTA	21	55.26	42.86
63	St_Uni_006294	F:TGTTATAATGGGAAATGTTCG	21	55.22	33.33	(AT)14	155
		R:CGTATTTAGATGTTATCATTTGC	23	53.62	30.43
64	St_Uni_006386	F:AATAGATGCGACTCAAAGACA	21	55.13	38.1	(TA)11	165
		R:ATAAAACTTTTTGTCCCTTCG	21	55.25	33.33
65	St_Uni_006914	F:AAAATCAAATTGGCATCAAG	20	55.31	30	(AT)14	148
		R:GACTGTATCAGAAGGGTTGTG	21	54.69	47.62
66	St_Uni_006933	F:CCACATTTACAAAAGACTTCG	21	55.08	38.1	(TA)7	155
		R:AGCGAGACGGTTAATTTATCT	21	54.97	38.1
67	St_Uni_006936	F:AGCCCCTGTTATTTTGTTTAG	21	55.28	38.1	(AAT)8	168
		R:AATGGTGTGCAATAAAGTTCT	21	54.02	33.33
68	St_Uni_006959	F:GTGGTCGAGACTTTGTGATAG	21	54.87	47.62	(AG)7	159
		R:ATCTTTCAGATCCAGTTGAGG	21	55.88	42.86
69	St_Uni_007072	F:TTGATTGGTAAAACCAAGTTC	21	54.41	33.33	(TA)7	152
		R:TCATTTACTAGTGCCAACGTC	21	55.51	42.86
70	St_Uni_007183	F:TACCGAGAAATAAAATCCACA	21	54.94	33.33	(AT)16	172
		R:GCCCCTAATAATCATTCAGAC	21	55.35	42.86
71	St_Uni_007297	F:CTTTGATGGGTAACACTCGT	20	55.16	45	(AT)15	172
		R:GACACGTGACACGGTACATA	20	55.26	50
72	St_Uni_007421	F:TTTTTACCATAACTTGGCACT	21	54.24	33.33	(CAT)7	153
		R:TAGATTGTATGGCAGCGTAAT	21	55.15	38.1
73	St_Uni_007760	F:TGCTGGGGTAATAATAGTGTG	21	55.32	42.86	(ATT)8	143
		R:GTTTTTGGATCACTTCTGGAT	21	55.71	38.1
74	St_Uni_007816	F:GTCGGAGACAAATTAGACCTT	21	55.06	42.86	(TA)14	146
		R:CAAAGTTCTGTCCATATTTCG	21	55	38.1
75	St_Uni_007817	F:GTCGGAGACAAATTAGACCTT	21	55.06	42.86	(TA)14	146
		R:CAAAGTTCTGTCCATATTTCG	21	55	38.1
76	St_Uni_007964	F:GTCACTTTAATGTAGAAGTGTTG	23	51.15	34.78	(TA)7	144
		R:CTAATCAGCGAGTAATGCCTA	21	55.04	42.86
77	St_Uni_007982	F:GAACAAGAACATTATATTTGACG	23	53.46	30.43	(AT)11	161
		R:CGTTTTGATTGCTCTTTATTG	21	55.33	33.33
78	St_Uni_008192	F:ACTTGTTCTTTGGAAATGGAT	21	55.31	33.33	(AT)10	143
		R:TAGGTGTTATGGTTCCTGAGA	21	54.82	42.86
79	St_Uni_008192	F:CTTTCAAGAGGAACTAAGCAA	21	54.22	38.1	(AT)12	172
		R:AAGAAAATCGTTACATGAGGT	21	53.12	33.33
80	St_Uni_008490	F:TTCTAAATGGTTTCCGTGTAA	21	55.02	33.33	(AT)16	153
		R:TCCCTCTCACATTTAGGTACA	21	54.82	42.86
81	St_Uni_008665	F:GTACAGCCATGTACAGCTCTC	21	55.06	52.38	(GT)13	161
		R:TGAGACGTTTACATACATCCAT	22	54.71	36.36
82	St_Uni_008796	F:CGCCCTAGGTTGTTTATTTAG	21	55.84	42.86	(AT)7	173
		R:GCACGTCAATAATTGTGAGAT	21	55.25	38.1
83	St_Uni_008796	F:CTACGCCGTTATGTGTTACTT	21	54.76	42.86	(AT)16	127
		R:GAAGCGGACAAATGTTTTTA	20	55.54	35
84	St_Uni_008797	F:GCACGTCAATAATTGTGAGAT	21	55.25	38.1	(AT)7	173
		R:CGCCCTAGGTTGTTTATTTAG	21	55.84	42.86
85	St_Uni_008798	F:CTTAACCTAACTGAACTGTTGCT	23	54.81	39.13	(TA)10	165
		R:CCAAGTATTTGATTTTGACGA	21	55.41	33.33
86	St_Uni_009115	F:CCATAGGAGTAACCAACAAGA	21	54.43	42.86	(GA)8	150
		R:AACAGCCTTTTGTGAAAGAGT	21	55.77	38.1
87	St_Uni_009692	F:TTTACAATGGTCTTTACTGTGG	22	54.56	36.36	(TA)12	145
		R:TTTATATTGTCCCTGAACCAA	21	54.78	33.33
88	St_Uni_009801	F:GGTATCATATCCAGCAGGTACT	22	54.92	45.45	(AC)10	154
		R:TCTATCTCAGCCTGTTAATGG	21	54.67	42.86
89	St_Uni_009832	F:GCTTGCCTAGAAAAGAAAGAT	21	54.81	38.1	(CT)9	167
		R:TGGTTGAAAGACAGAGAGAGA	21	55.13	42.86
90	St_Uni_009850	F:TAAATGTCTCTTTTCCATTGC	21	54.65	33.33	(AT)14	134
		R:ACCTACACTTAAGCCGAAAAC	21	55.34	42.86
91	St_Uni_009888	F:CTCGCTTATTCAACTACAATCA	22	54.94	36.36	(CA)10	160
		R:TGTCCGATATTCGATTTTAAG	21	54.64	33.33
92	St_Uni_009976	F:GGAGCTACGAGAGACAAGAAG	21	56.03	52.38	(GCC)8	167
		R:TTCTTAGTCGGAGGTTTGG	19	55.37	47.37
93	St_Uni_010118	F:GGTACCATCCAAAGCTATTTT	21	55.05	38.1	(GGT)7	139
		R:TTTGATATCGGCAATCAGAC	20	56.18	40
94	St_Uni_010215	F:TAATCAATCACAAAAGGGTGT	21	54.67	33.33	(AC)9	132
		R:CAATCATGGACGTACTCAACT	21	55.17	42.86
95	St_Uni_010320	F:CTCTTTCTGCTTAACAAGTCG	21	54.71	42.86	(AT)7	143
		R:CTATGGACTTGTTTGTTTGCT	21	54.66	38.1
96	St_Uni_010496	F:AATATTGTTTGGGAAAAGACC	21	54.87	33.33	(AT)8	154
		R:AATTTTACACCGATATTGCAG	21	54.59	33.33
97	St_Uni_010615	F:TCTGATCATGAAAGGTGAGTC	21	55.16	42.86	(AT)7	149
		R:TGGTGGTCAGTTCTATGCTAT	21	54.84	42.86
98	St_Uni_010615	F:GCCGGTTATTAAAGCTTCTT	20	55.48	40	(AT)7	149
		R:GGTCAACATTTGACACTTGAG	21	55.64	42.86
99	St_Uni_010622	F:ATGCAATGAATTGTCAAGACT	21	54.79	33.33	(TA)8	150
		R:CCAATTAATACTAGCCCCCTA	21	55.19	42.86
100	St_Uni_010951	F:AATATTTAGTTACGCCAGCAG	21	54.15	38.1	(TA)9	147
		R:CGGTAGGATGTAATGTACGAG	21	54.91	47.62
101	St_Uni_010951	F:CCTTCTTCTGTGTTGCTAGTC	21	54.33	47.62	(TA)12	170
		R:TTTTACACCACAACGAAAGAT	21	54.91	33.33
102	St_Uni_011062	F:TACTAACTGTCTCGTCGGTGT	21	54.99	47.62	(CA)7	145
		R:GTCCCCATGTAAAGGATAAGA	21	55.67	42.86
103	St_Uni_011075	F:GACAATAAACGATATCGCAAC	21	54.95	38.1	(AG)9	154
		R:CCCCCTAGTAACTTGAACATC	21	55.35	47.62
104	St_Uni_011118	F:GCGTTAAAATGAAGTGAAAGA	21	54.89	33.33	(TG)10	159
		R:CACCATCTTATTTCCACAATC	21	54.58	38.1
105	St_Uni_011292	F:CTAGTAATAGCAGCAGGACCA	21	54.95	47.62	(TTG)9	144
		R:TAGCGACATTACATTCTCCAT	21	54.94	38.1
106	St_Uni_011492	F:GAGTATACCTTTGCCTTCCTC	21	54.76	47.62	(AT)7	149
		R:TTGTTATTGTTGGATCGATGT	21	55.52	33.33
107	St_Uni_012065	F:TGATTTCTCTTGTTGTCTTCAA	22	55.17	31.82	(TA)9	139
		R:TGCATCTTTTAGCAGATGTTAC	22	54.93	36.36
108	St_Uni_012095	F:GTATATCCGCTTCGTGTTTAC	21	54.18	42.86	(AT)21	148
		R:GTATATCCGCTTCGTGTTTAC	21	54.18	42.86
109	St_Uni_012156	F:CAAAAATTGAACAACTGGAAG	21	55.05	33.33	(ACC)7	167
		R:AAACAAAGGTTCCTCAGCTAT	21	54.84	38.1
110	St_Uni_012385	F:GGCGTATAGTTTATGGGTTAAG	22	54.91	40.91	(GACC)10	153
		R:ATAATGTTGTACGGGTGAGAG	21	54.28	42.86
111	St_Uni_012434	F:AAAATGCAGCTGAAGAGTATG	21	54.9	38.1	(ATT)7	178
		R:ACAGTCAAGCAGAAATTTGTTA	22	54.42	31.82
112	St_Uni_012437	F:AAAATGCAGCTGAAGAGTATG	21	54.9	38.1	(ATT)7	178
		R:ACAGTCAAGCAGAAATTTGTTA	22	54.42	31.82
113	St_Uni_012461	F:TGTCCGATATTCGATTTTAAG	21	54.64	33.33	(GT)10	160
		R:CTCGCTTATTCAACTACAATCA	22	54.94	36.36
114	St_Uni_012558	F:GTTGCCATCTCTAAGGAGAGT	21	55.21	47.62	(GT)7	148
		R:CTGCCTTTTAACCTTAGGAAC	21	55.02	42.86
115	St_Uni_012761	F:TTTGTACACTTACCCACGAAA	21	55.84	38.1	(TAA)7	150
		R:CAGTATGAAATCTTGTGAGCA	21	53.98	38.1
116	St_Uni_012822	F:AGAAGCTGTCCAGGTAAACAT	21	55.57	42.86	(AT)10	160
		R:GAATAAAAAGGTGCAATCTGA	21	54.65	33.33
117	St_Uni_013855	F:TTTGTACACTTACCCACGAAA	21	55.84	38.1	(TAA)7	150
		R:CAGTATGAAATCTTGTGAGCA	21	53.98	38.1
118	St_Uni_013982	F:AAGCTAAAACGTTATGCAAGA	21	54.7	33.33	(AT)8	143
		R:CTCAAGTTATCAAAACACTCAC	22	51.75	36.36
119	St_Uni_014001	F:ATTCACGCAATTCACAAAA	19	55.1	31.58	(AT)11	151
		R:AACATCAGTCGAACAAACATC	21	55.12	38.1
120	St_Uni_014605	F:ATCTGGATGGTATAGCAAGGT	21	55.3	42.86	(TCA)12	152
		R:AGGACCGTAGCAAGTAAAGAC	21	55.33	47.62
121	St_Uni_014806	F:TGTTCGTTTGTTTACTTGTGA	21	54.43	33.33	(GT)7	154
		R:ACACCCAGCGAGCCTGTC	18	62.51	66.67
122	St_Uni_015153	F:CTTTCATAGCATACCGACAGT	21	54.61	42.86	(AGT)8	162
		R:CGCTTAGGTAAATTTTGATGA	21	54.88	33.33
123	St_Uni_015330	F:TCTGAGTTCTGTTAGGACTGC	21	54.73	47.62	(TCA)9	143
		R:TGAGCTAGCTGAGTCTCAATC	21	54.99	47.62
124	St_Uni_015588	F:TCTCGTTTATGTGACTCCATT	21	54.8	38.1	(TG)17	144
		R:ACCACCTATACAACGTTCAAA	21	54.79	38.1
125	St_Uni_016007	F:TCTGCTTCCTATTGCCTATAA	21	54.56	38.1	(AT)9	144
		R:ATGGGAAGTAGGAAAACACTT	21	54.53	38.1
126	St_Uni_016062	F:GCGCAGGATTATTAAAAATTAG	22	55.24	31.82	(AT)10	158
		R:TCATGATTACAAAAGACACAGG	22	55.33	36.36
127	St_Uni_016142	F:CATCTGAGTACCAAAGCCATA	21	55.44	42.86	(AT)12	145
		R:CTATTTGAAGTCGGAAAAATG	21	54.29	33.33
128	St_Uni_016149	F:CTTAGTAATCAATGCCGAGAG	21	54.45	42.86	(AT)8	125
		R:GATACGAAACGACGACTTCTA	21	54.74	42.86
129	St_Uni_016153	F:TGTCACTACTAACCTGCGTTT	21	55.17	42.86	(GT)9	145
		R:AATATCGTCGTTAGTCATAGCC	22	55.24	40.91
130	St_Uni_017033	F:TGGTTTAGAGTGAAATTTGGA	21	54.97	33.33	(AT)8	164
		R:TCGATATTGATGTCTCGATCT	21	54.8	38.1
131	St_Uni_017214	F:TACTCACAGGCAACAAATAGG	21	55.52	42.86	(ACA)7	156
		R:ACATAACATCTTGCTCTTTGG	21	54.58	38.1
132	St_Uni_017446	F:ATGTAACTGGGTTGATCAGAA	21	54.64	38.1	(AT)7	155
		R:TATTAAAGCCAGAGACGTCAG	21	54.91	42.86
133	St_Uni_017446	F:CATCAGGTGACCGTGTAGTTA	21	56.15	47.62	(TA)7	139
		R:CACGCAAAGATGTCTGAAT	19	54.62	42.11
134	St_Uni_017616	F:CGAAACGAAATGTATTTGAA	20	53.98	30	(AT)7	195
		R:ATGGACTTTTCGTCACAATTT	21	56.22	33.33
135	St_Uni_017729	F:AAGATAATGTTGCGGATATGA	21	54.88	33.33	(GT)8	141
		R:GTATTGCCAAAAAGCTGTCTA	21	54.92	38.1
136	St_Uni_017946	F:GAAAATTATGCTCAAAGATTCC	22	54.85	31.82	(TACA)8	180
		R:TGTTTGCATCCCTAGTTAAGA	21	55.16	38.1
137	St_Uni_018038	F:GACGCTTATTTGCACATAGATA	22	54.91	36.36	(AC)11	159
		R:TGCCTATTATTGCATCTGTCT	21	55.1	38.1
138	St_Uni_018041	F:ACAGGCTTCTAGTCTTCCTTT	21	54.16	42.86	(AT)7	181
		R:CGAAGGGGTAGGCAGAGG	18	60.75	66.67
139	St_Uni_018085	F:AACGACATCATTAACTGGTTG	21	55.18	38.1	(GA)7	144
		R:TCTGCGACAAGTCTTTTGTAT	21	55.22	38.1
140	St_Uni_018599	F:GTTTGACACTCAGATTGCTTC	21	54.99	42.86	(AT)12	226
		R:GTTTTGTTGCAAAAACGAGT	20	55.53	35
141	St_Uni_018636	F:GTGAACTATAGGCGTGGATCT	21	55.93	47.62	(AT)10	139
		R:GTGAACATCAAATTCTTCTGC	21	54.92	38.1
142	St_Uni_019212	F:AGCACCCATAAAAGTGTCATA	21	54.86	38.1	(AT)7	150
		R:CCCTGTTGTTGCATTATAGTC	21	54.86	42.86
143	St_Uni_019518	F:GTTTTTGGGAGAATAATCGTT	21	55.02	33.33	(AC)8	181
		R:TCCTTAATGGGTTTATCTCGT	21	55.44	38.1
144	St_Uni_019859	F:AGTGTTTATTGTTTGCCATGT	21	54.77	33.33	(GT)8	144
		R:TCCATCCGTTAAGGAATTAAG	21	55.98	38.1
145	St_Uni_020084	F:GGAAAATGGGAGTGATGAT	19	54.65	42.11	(ATA)8	125
		R:TGACTGCTTTGTTCGAGTAGT	21	55.29	42.86
146	St_Uni_020315	F:ATTGATGAATGTTGAAGAACC	21	54.1	33.33	(TGA)8	149
		R:GAATTATTGGTCACAGCTGAA	21	55.39	38.1
147	St_Uni_020474	F:CAAATAGTAGACCCAACGTTCT	22	55.21	40.91	(AT)11	160
		R:GCGCTATTTTTCTTTCCTAAA	21	55.76	33.33
148	St_Uni_020847	F:ATCTGTATTGAGCTTGGTGTT	21	53.97	38.1	(TTA)7	127
		R:CTTGGCACCTAAATACTTGAA	21	54.78	38.1
149	St_Uni_021072	F:CTGATAAATATCAAAAGCATGG	22	54.29	31.82	(TA)11	164
		R:AAAGCAGACCTCAATTAACCT	21	54.84	38.1
150	St_Uni_021133	F:AATGCAGAAAATTGCATAGTC	21	54.67	33.33	(AC)7	149
		R:AACTCAAGCATCCAGTTAGTG	21	54.63	42.86
151	St_Uni_021208	F:TGATAATGGACACACACACAC	21	55.06	42.86	(AT)7	169
		R:GCACACAGACTCAGAATTTTT	21	54.58	38.1
152	St_Uni_022073	F:CTCGTAGCCAGTGTTCTTTAC	21	54.41	47.62	(CAT)8	152
		R:ACTTGGTGCTTAGAGGAAAGT	21	54.9	42.86
153	St_Uni_022465	F:ATGGTGTATTCATCGTCGTAA	21	55.55	38.1	(TA)8	166
		R:GACCTGTGTCATTAAGGCTAA	21	54.58	42.86
154	St_Uni_022832	F:TCAGACCTTAAAGTTGAGCAC	21	54.76	42.86	(TA)17	143
		R:GAGGTCTTGAATAACGGAAAT	21	55	38.1
155	St_Uni_023160	F:GACGTAAAGAGGGAAAATACC	21	54.63	42.86	(AT)18	156
		R:ATGTCGTCGACTCTACTTTTG	21	54.63	42.86
156	St_Uni_026016	F:TCAACTTTGAAAACATTCGTG	21	56.39	33.33	(TA)7	158
		R:TTAAGTTACCGTCAAAACTGC	21	54.85	38.1
157	St_Uni_026480	F:TACTGTCATGTCAGAAAAACG	21	53.9	38.1	(GA)7	146
		R:GACAAACAAGTGGTAAGATGG	21	54.72	42.86
158	St_Uni_027082	F:AACATTACATATGTTTGGTTCG	22	54.37	31.82	(TG)8	149
		R:CGAACACCAAGTAGTTGTAGG	21	55.02	47.62
159	St_Uni_027308	F:CTTCTGGCGTTTGGCTCT	18	59.11	55.56	(CA)12	174
		R:GGACAAGTACAACGTGAAGC	20	55.82	50
160	St_Uni_027554	F:ATTTTCATTTTTCCACTACCC	21	54.87	33.33	(GA)7	151
		R:CTTAAACCACTTACGGAGGTC	21	55.58	47.62
161	St_Uni_028057	F:TCAGTTCTGTCTAGCGTGAGT	21	55.28	47.62	(TG)15	153
		R:CAAATTCGGAGGTATGAACTA	21	54.54	38.1
162	St_Uni_029252	F:AGAAGCTGTCCAGGTAAACAT	21	55.57	42.86	(AT)10	160
		R:ACATTTTTGGCAAAGGAGTAT	21	55.5	33.33
163	St_Uni_029489	F:GTTTTGACAGAGCAGAAACC	20	54.97	45	(GA)7	141
		R:CTTTTGACTGCTGACTACGAT	21	54.8	42.86
164	St_Uni_029490	F:GTTTTGACAGAGCAGAAACC	20	54.97	45	(GA)7	150
		R:TAATTCGTAGTCAGCGTCATT	21	55.18	38.1
165	St_Uni_029670	F:GGTTTGTAAGAAACGTAGTCG	21	54.29	42.86	(TC)8	162
		R:TTTTCTTAGATCACCTGAACG	21	54.72	38.1
166	St_Uni_029886	F:GCCGTTTTCGAGATTAAAA	19	55.61	36.84	(TA)7	103
		R:GTGATGTCAAGTGCGACATA	20	55.5	45
167	St_Uni_029901	F:CTTGATGGAAATTGGTACAAC	21	54.67	38.1	(GT)7	165
		R:CATGAGCATTGATTCACTACA	21	54.7	38.1
168	St_Uni_029902	F:CTTGATGGAAATTGGTACAAC	21	54.67	38.1	(GT)7	165
		R:CATGAGCATTGATTCACTACA	21	54.7	38.1
169	St_Uni_030003	F:AAATAATGTTGAGGGCTCTTC	21	55.15	38.1	(TA)15	151
		R:TTTGGTGGCAGAGTAAAAAT	20	54.98	35
170	St_Uni_030004	F:AAATAATGTTGAGGGCTCTTC	21	55.15	38.1	(TA)15	151
		R:TTTGGTGGCAGAGTAAAAAT	20	54.98	35
171	St_Uni_030005	F:AAATAATGTTGAGGGCTCTTC	21	55.15	38.1	(TA)15	151
		R:TTTGGTGGCAGAGTAAAAAT	20	54.98	35
172	St_Uni_030026	F:ACCCCGTCAGGTGAGGAC	18	60.97	66.67	(AAG)9	178
		R:GGATTTCCTTTGCTCTCTCT	20	55.24	45
173	St_Uni_030409	F:CAAAGTATTCGCTACCTTGAT	21	53.91	38.1	(TA)7	156
		R:AATACAGCCAGCACTACACTC	21	54.65	47.62
174	St_Uni_030436	F:ATGCTATTTGAGTGGGTAGTG	21	54.45	42.86	(TG)16	151
		R:ACCACCTATACAACGTTCAAA	21	54.79	38.1
175	St_Uni_031092	F:TACGAAACCCGTTCCTATATT	21	55.47	38.1	(AT)8	144
		R:GAAGAAATGGAATGGAAGATT	21	54.89	33.33
176	St_Uni_031093	F:CTGTGATGTTGCATCTGATTA	21	54.7	38.1	(AT)8	151
		R:TAAGTCTCCTAGAAGCCAACC	21	55.38	47.62
177	St_Uni_031809	F:CGCTTTGAAAACAACTTACAA	21	55.87	33.33	(TA)10	163
		R:CCGTTTCCAAGATTCAAA	18	54.53	38.89
178	St_Uni_032003	F:GCATTTACTACAATGAATCACC	22	53.99	36.36	(AT)9	177
		R:GCATGAATTTTAAAGAGCAGA	21	54.96	33.33
179	St_Uni_032426	F:GCAATCGAAATGTTTGTTTT	20	55.38	30	(AT)10	148
		R:AAGAATATTACGGATGCATGA	21	54.88	33.33
180	St_Uni_032476	F:GTACCTGGATACCGAGATCAT	21	55.54	47.62	(AT)7	149
		R:ATCGAGTCTGCATTACAAAGA	21	55.13	38.1
181	St_Uni_034336	F:TTTTTATTCCCAACGAACC	19	55.14	36.84	(TA)7	125
		R:TTTTTCCATAAGAAGCATCA	20	53.59	30
182	St_Uni_034356	F:TTTTTCACTCGCGAATAAGT	20	55.3	35	(TAA)8	144
		R:AATGGTGTGCAATAAAGTTCT	21	54.02	33.33
183	St_Uni_034721	F:TTTTGCTTCAAGTATCAGCAG	21	55.96	38.1	(TA)7	146
		R:AAAAAGAATTGGATCCTTGTG	21	55.87	33.33
184	St_Uni_035197	F:ACGCCACGAAACATATAATAA	21	55.02	33.33	(TA)7	166
		R:GTAAGCAAATCGCATTAGGTA	21	54.9	38.1
185	St_Uni_035493	F:GGAGGAGTGGTAGAAGAGAAA	21	55.18	47.62	(GA)7	150
		R:TGAAAATCTCTGGTGTTCTTG	21	55.44	38.1
186	St_Uni_036027	F:AACTCATTAAGTGCAATCGAA	21	55.15	33.33	(AT)8	223
		R:CCAAATATATCTGTCCACAATG	22	54.67	36.36
187	St_Uni_036604	F:GCACAATTATGTGAAGTTGGT	21	55.17	38.1	(GGA)7	179
		R:ACATTGTCTTCTTCCTCTTCC	21	55.01	42.86
188	St_Uni_037340	F:CGTGAAGCTCATACTGATATTT	22	53.92	36.36	(AT)9	151
		R:AAAGCATCGTAGTGAAATCAA	21	55.15	33.33
189	St_Uni_037450	F:TCAGTGTATTCTTTCTGTTTGG	22	54.65	36.36	(TTA)7	132
		R:CTAGCACGTTTGAGTCTCTGT	21	54.86	47.62
190	St_Uni_039197	F:TTACCATAGCGTCGTGTTAAT	21	55.08	38.1	(AT)8	144
		R:TGTGTCAAATCGCTACAGATA	21	54.46	38.1
191	St_Uni_039567	F:GTGTGATGGCAGATCTTGT	19	54.19	47.37	(GA)7	152
		R:CACTGTACGTTACACTGACACA	22	54.73	45.45
192	St_Uni_039568	F:GTGTGATGGCAGATCTTGT	19	54.19	47.37	(GA)7	152
		R:CACTGTACGTTACACTGACACA	22	54.73	45.45
193	St_Uni_041481	F:ATCCTTCTTCACAATCCCTTA	21	55.4	38.1	(TA)8	120
		R:ATTCATCTTTCAAATGGTGTC	21	54.1	33.33
194	St_Uni_043084	F:TAGAAAGCTGATGCTTATTGC	21	55.15	38.1	(TC)7	139
		R:AAATAACGTACGTAAGGCACA	21	55.15	38.1
195	St_Uni_043515	F:GGACACATACCTGTTGGAGTA	21	55	47.62	(TAA)8	153
		R:TGAGCTTGTTGTTACAAATAAAG	23	54.28	30.43
196	St_Uni_043555	F:CGTCAAGTGTTGGTATCAAAT	21	55.18	38.1	(TA)10	171
		R:GTGTTTTATTTTTAATGGTGTGC	23	55.6	30.43
197	St_Uni_044037	F:AAACGAACACCGTTGTAGTC	20	55.23	45	(TA)8	136
		R:ACAAACATTCATAGTTGCCATA	22	54.9	31.82
198	St_Uni_044148	F:TGATCCGTTAATCTCTCGTTA	21	55.08	38.1	(TG)15	187
		R:GGTCGTACTGGAACTCCTC	19	54.53	57.89
199	St_Uni_044273	F:ATGTACAGACCAGAGCCAATA	21	54.84	42.86	(AT)9	150
		R:TGCTTACGTTGTTGTGTTTTA	21	54.67	33.33
200	St_Uni_044274	F:ATGTACAGACCAGAGCCAATA	21	54.84	42.86	(AT)9	150
		R:TGCTTACGTTGTTGTGTTTTA	21	54.67	33.33
201	St_Uni_045219	F:TGTCCTCGGATAACAACTTTA	21	55	38.1	(AT)8	150
		R:AAATTAACAATGAAGGCCAAC	21	55.88	33.33
202	St_Uni_046029	F:GTCAAATTTTGCGTGAGACT	20	55.44	40	(TAT)7	150
		R:AAAATGAATAGGGAATTCGTC	21	54.94	33.33
203	St_Uni_046301	F:CAGGCACAAGAAGATCAAGT	20	55.45	45	(GC)8	156
		R:ACGTCGTCCAGGTAGTAGC	19	55.33	57.89
204	St_Uni_046302	F:CAGGCACAAGAAGATCAAGT	20	55.45	45	(GC)8	156
		R:ACGTCGTCCAGGTAGTAGC	19	55.33	57.89
205	St_Uni_046783	F:CCTCGTTGACTTTAATCTTGA	21	54.72	38.1	(GT)8	132
		R:GCATAAAAATCCGGTACATTC	21	56.23	38.1
206	St_Uni_046845	F:GCTAAGATCCTGCGATATAGT	21	53.12	42.86	(TA)8	142
		R:ACGCTCAACGACAATTATAGA	21	55.18	38.1
207	St_Uni_047309	F:GACCTATCGGTTCTTCATCA	20	55.12	45	(GAT)7	197
		R:AGGTAATACAGGAGGTTCGTC	21	54.94	47.62
208	St_Uni_047750	F:AAACACCTCCATCGACTTAAT	21	55.34	38.1	(TA)11	164
		R:GGGAATTTTGATAAGGAAAAC	21	54.55	33.33
209	St_Uni_047803	F:GGTGAGATTAGTTCGATCACA	21	55.22	42.86	(AC)7	158
		R:CATCATTCGAAAACGATGT	19	54.38	36.84
210	St_Uni_047838	F:ATGCAGTGTACTACCACAGGT	21	54.67	47.62	(TGA)7	160
		R:TGATGAAGGTCGAAATAACAG	21	55.4	38.1
211	St_Uni_048048	F:AATTCGGAAGAGTTTCGATAG	21	55.32	38.1	(TA)8	121
		R:TCTCCATTCTTCCATTTTATG	21	54.42	33.33
212	St_Uni_049045	F:AACGATTCCGAGTCAAGTATT	21	55.5	38.1	(AC)7	154
		R:AGGCCTGGATGTACTTTGTAT	21	55.37	42.86
213	St_Uni_049098	F:GACGCTGAAATCATTTTTACT	21	53.86	33.33	(AT)11	142
		R:GAATGTTTTACTTTCTTCATTCC	23	54.04	30.43
214	St_Uni_049169	F:CACATAGCCTTATTTGTTGATT	22	53.82	31.82	(TA)7	155
		R:ATGTTTCCGTGTCATCTTAAA	21	54.83	33.33
215	St_Uni_049457	F:TTTTCATCTTCTTTCCTGATG	21	54.6	33.33	(TC)8	150
		R:GTTTCTGCTCTTCTCTTTTCC	21	55.06	42.86
216	St_Uni_051340	F:CTTATGACGAACACCAACTGT	21	55.25	42.86	(TAT)8	138
		R:AAATGGGAGTATTGATCCAGT	21	55.11	38.1
217	St_Uni_051421	F:TGATGCCTTTCTATACCTTTG	21	54.7	38.1	(AT)7	158
		R:GCATTCATGTTCTATCTACGG	21	54.94	42.86
218	St_Uni_052061	F:CCATCGACATTGTCAGTATCT	21	55.08	42.86	(TA)7	158
		R:TATCCCCTAAAAACTCTGGTC	21	55.01	42.86
219	St_Uni_052225	F:TCAATTTCGAAACCTATCAGA	21	55.05	33.33	(AT)8	153
		R:ATCGAATCGACATCTTCAATA	21	54.82	33.33
220	St_Uni_052875	F:GGATTTGCAACATTCTGAGTA	21	55.39	38.1	(AT)14	145
		R:GCTTCAATACCAATCAAGACA	21	55.39	38.1
221	St_Uni_054784	F:AAGTATTGCTAGATTCCTTGC	21	53.18	38.1	(TCA)11	146
		R:CAGCAGTCGACTACCACAG	19	55.29	57.89
222	St_Uni_054851	F:ACTTGTTAAGCTCGGGATAAT	21	54.81	38.1	(AC)7	153
		R:CGAACAAATGAAATCAACAGT	21	55.31	33.33
223	St_Uni_055443	F:GACAATTGTGGAGAAATTTTG	21	54.79	33.33	(TA)7	150
		R:TATTAAGCCCCATGACAAGTA	21	54.98	38.1
224	St_Uni_055444	F:AAGTTCTAAAACAAGGGTTCAA	22	54.93	31.82	(TA)7	137
		R:TAAACCGTAAACTTTGAGGAG	21	53.98	38.1
225	St_Uni_055641	F:TCTTTGTATTTGTGTTTGTGG	21	53.79	33.33	(TA)16	166
		R:GACATTTCCGATTGACAGATA	21	55.15	38.1
226	St_Uni_055652	F:TGTCCGATATTCGATTTTAAG	21	54.64	33.33	(GT)10	160
		R:CTCGCTTATTCAACTACAATCA	22	54.94	36.36
227	St_Uni_055833	F:GAACTTACGACTCTCGTGTGA	21	55.54	47.62	(AT)7	127
		R:GGAAACGGTTATAGGAAAGTG	21	55.51	42.86
228	St_Uni_056331	F:AGTTAACTTCACGCCAATTTT	21	55.72	33.33	(TG)15	143
		R:AGCACATTTAATTCTTCGTTG	21	54.77	33.33
229	St_Uni_056358	F:GACTCGATTTTGAAAGGAGAT	21	55.11	38.1	(TA)7	150
		R:TGATTGAGTTGGAGATGAAAC	21	55.18	38.1
230	St_Uni_056373	F:GGGTGCATTACGTTTTGTAT	20	55.13	40	(TA)8	152
		R:TCCAAATAGCAATTTTTACCC	21	55.96	33.33
231	St_Uni_056709	F:CATGTTTTTCGGAAACATCTA	21	55.41	33.33	(AT)7	148
		R:AAAATGCTTTAACCAATGGA	20	54.92	30
232	St_Uni_056712	F:CATGTTTTTCGGAAACATCTA	21	55.41	33.33	(AT)7	148
		R:AAAATGCTTTAACCAATGGA	20	54.92	30
233	St_Uni_056824	F:GCATGTTAGAAAACTTTGTGC	21	55.22	38.1	(TA)7	144
		R:ATTCATCTATTTTTCCCCAAG	21	54.95	33.33
234	St_Uni_057054	F:TTGGTTTTTATTTCACGACA	20	54.28	30	(AT)7	146
		R:AAAATCAAATTGGCATCAAG	20	55.31	30
235	St_Uni_057065	F:AATAAGACCATGCCATGTAAG	21	54.4	38.1	(CAA)7	145
		R:CACGAAAAGAAACAAAACAAC	21	55.12	33.33
236	St_Uni_057674	F:TTCAAACTAAATGGGAGGAAT	21	55.4	33.33	(TA)8	150
		R:CGGCTACGAGTTCTGTAGATA	21	54.95	47.62
237	St_Uni_058144	F:GTGGACATAAAACCAATCCTA	21	54.2	38.1	(TAA)7	144
		R:TCTCCTCAGACTTTGTTTCAG	21	54.71	42.86
238	St_Uni_058236	F:AAAACAGTGCAAGAACGAATA	21	55.23	33.33	(AAC)8	129
		R:GGCCTTTTTGTTTCTTTT	18	52.09	33.33
239	St_Uni_059034	F:ATTTTACGCGATTGCTACATA	21	55.32	33.33	(AC)10	150
		R:AGTATTTTACGGCACTTGTTG	21	54.72	38.1
240	St_Uni_059678	F:GGTTTCGGTTGGATTGTAA	19	55.92	42.11	(AC)10	172
		R:TTGCTAGGCAATTTTCTCTAA	21	54.76	33.33
241	St_Uni_059874	F:CACACGAAGAATGAAAAATCT	21	54.54	33.33	(AG)8	156
		R:GTCTAGCTATCCACCACGAAT	21	55.93	47.62
242	St_Uni_061495	F:GTTGCCATCTCTAAGGAGAGT	21	55.21	47.62	(GT)7	148
		R:CTGCCTTTTAACCTTAGGAAC	21	55.02	42.86
243	St_Uni_061497	F:GTTGCCATCTCTAAGGAGAGT	21	55.21	47.62	(GT)7	148
		R:CTGCCTTTTAACCTTAGGAAC	21	55.02	42.86
244	St_Uni_061824	F:AATACGGGCGTGATGATA	18	54.81	44.44	(AT)10	172
		R:TCAATAAGGCCATAAAACAAG	21	54.72	33.33
245	St_Uni_062001	F:ATTTGGATGTCTGGAAGAAA	20	54.67	35	(TTA)7	152
		R:GCTAATATCGACAGCTAAATACG	23	55.34	39.13
246	St_Uni_062458	F:AGCTATGAGCTAAATGAGACG	21	54.19	42.86	(AT)11	138
		R:CACGACTTGTCTGGAGAATAC	21	54.87	47.62
247	St_Uni_062485	F:GAGGCATTGGTCTTTCTTTAT	21	55.15	38.1	(AC)8	138
		R:CAGATCATCCAAGCACTAGAA	21	55.56	42.86
248	St_Uni_062656	F:TGCCATAATTCATACGTGACT	21	55.71	38.1	(TCA)7	157
		R:TAATGACGATGATGACAATGA	21	54.88	33.33
249	St_Uni_063119	F:AAAATTGTGAAATGCTACCTG	21	54.61	33.33	(CA)8	156
		R:TGGGGTATAGAAAATGAAACA	21	54.78	33.33
250	St_Uni_063386	F:CAATGTCAGATGTCAAGAGGT	21	55.11	42.86	(AT)8	145
		R:ATTCGTACACTCGCTAACTTG	21	54.86	42.86
251	St_Uni_063897	F:TTGCCGTATCAGTTGTTAAAT	21	55.04	33.33	(AC)7	150
		R:ATGGGTTTTTGATCATGTA	19	51.02	31.58
252	St_Uni_064276	F:AACGTGAATTGTGAAGATGAC	21	55.12	38.1	(CAA)8	149
		R:TTGGGAGTATTGTCATATCCTT	22	55.3	36.36
253	St_Uni_064477	F:CGTAGGGATTAGCCTTCTCTA	21	55.51	47.62	(ATA)7	167
		R:TTTCCGTTTGGTGTACAAATA	21	55.76	33.33
254	St_Uni_065076	F:AAAATGCAGCTGAAGAGTATG	21	54.9	38.1	(ATT)7	178
		R:ACAGTCAAGCAGAAATTTGTTA	22	54.42	31.82
255	St_Uni_065077	F:AAAATGCAGCTGAAGAGTATG	21	54.9	38.1	(ATT)7	178
		R:ACAGTCAAGCAGAAATTTGTTA	22	54.42	31.82
256	St_Uni_065593	F:CAAAGCTGATTGAAAGTGAAC	21	55.18	38.1	(TA)8	153
		R:ACAGCATTTTTACAAGGAAGA	21	54.32	33.33
257	St_Uni_065935	F:TTTATTGTCCAAGAGAATCCA	21	54.89	33.33	(CAA)22	130
		R:ATCATTTTTGCAATCTACAGC	21	54.67	33.33
258	St_Uni_066870	F:CATACGCAAAATATCTGCTTT	21	54.9	33.33	(AT)12	108
		R:GCTTACAGCGCTTTTAGATAAT	22	55.07	36.36
259	St_Uni_066969	F:ACTTATCCATGAAATCCCTTG	21	55.67	38.1	(TA)7	141
		R:TGTAGTTTTACCGGAAGTCAC	21	54.5	42.86
260	St_Uni_067101	F:ACAAAGAAAACTATCTTCGTGA	22	53.53	31.82	(GT)11	141
		R:GAATTTCGAACTGGGAATTAG	21	55.55	38.1
261	St_Uni_067102	F:ACAAAGAAAACTATCTTCGTGA	22	53.53	31.82	(GT)11	141
		R:GAATTTCGAACTGGGAATTAG	21	55.55	38.1
262	St_Uni_067186	F:TTCAATGATCTTTGTACAGTGG	22	55.33	36.36	(TG)12	141
		R:GACATGCACAATTTTAAACAAC	22	54.93	31.82
263	St_Uni_067435	F:CTAGTGACTGGCATGTTTCAT	21	55.34	42.86	(AT)7	175
		R:TCCGCAGCATCTATAAAAATA	21	55.37	33.33
264	St_Uni_067436	F:CTAGTGACTGGCATGTTTCAT	21	55.34	42.86	(AT)7	117
		R:AACGCAGTTCTTAAAGGTTCT	21	55.07	38.1
265	St_Uni_068388	F:TGTTCGTTACAAACTTTCACA	21	54.43	33.33	(AG)7	143
		R:CAACATTATACACGGGTCACT	21	55.05	42.86
266	St_Uni_068388	F:GAAAGCCAGTGATAGAGTTGA	21	54.67	42.86	(AG)7	158
		R:GCAAAATACTTCTGGCAAAC	20	55.13	40
267	St_Uni_068389	F:TGTTCGTTACAAACTTTCACA	21	54.43	33.33	(AG)7	143
		R:CAACATTATACACGGGTCACT	21	55.05	42.86
268	St_Uni_068389	F:GAAAGCCAGTGATAGAGTTGA	21	54.67	42.86	(AG)7	158
		R:GCAAAATACTTCTGGCAAAC	20	55.13	40
269	St_Uni_068404	F:GGGTTTTTCTAATTCCCAGTA	21	55.03	38.1	(TG)8	153
		R:TGTATTACCCTAAGGGGTAGG	21	54.96	47.62
270	St_Uni_068405	F:GGGTTTTTCTAATTCCCAGTA	21	55.03	38.1	(TG)8	153
		R:TGTATTACCCTAAGGGGTAGG	21	54.96	47.62
271	St_Uni_068986	F:TCCTTCACCTGTTTTGTTTTA	21	55.05	33.33	(TA)14	132
		R:GCCCCTTTATTAATCGTTATC	21	54.71	38.1
272	St_Uni_069772	F:ACGTAAAGATCTACGTTGTGC	21	54.68	42.86	(AC)8	155
		R:TAATACTTTACCCCTGCCTTC	21	55.21	42.86
273	St_Uni_070269	F:TTCAGGCATAAAATACGTTTG	21	55.6	33.33	(AT)8	157
		R:GCAAATAAACAAATGTCAAGTG	22	55.1	31.82
274	St_Uni_070352	F:TCTAGCTGCTCATACATCACA	21	54.6	42.86	(TA)12	150
		R:CTAAATCTTTGGTTCGGTTCT	21	55.24	38.1
275	St_Uni_070353	F:TCTAGCTGCTCATACATCACA	21	54.6	42.86	(TA)12	150
		R:CTAAATCTTTGGTTCGGTTCT	21	55.24	38.1
276	St_Uni_070354	F:TCTAGCTGCTCATACATCACA	21	54.6	42.86	(TA)12	150
		R:CTAAATCTTTGGTTCGGTTCT	21	55.24	38.1
277	St_Uni_070482	F:GTAAATTGAAACATTGGGAACT	22	54.95	31.82	(TA)10	144
		R:CTATGTCCAAGACTTTGAAGC	21	54.28	42.86
278	St_Uni_070881	F:CTAAATTGCAGCTTCAAAAGT	21	54.28	33.33	(TA)7	162
		R:TGGAAGTCCAGATCTTAAAAA	21	54.22	33.33
279	St_Uni_071061	F:TAAAACGTGAGAAGTTTGGTT	21	54.25	33.33	(CA)8	134
		R:TACAAGAAGCCATCCTGACTA	21	55.15	42.86
280	St_Uni_071129	F:GAAAAATATGTGCCAAATGAC	21	54.76	33.33	(TG)7	151
		R:CACTGCTATGTACAGGGTAAAC	22	54.17	45.45
281	St_Uni_071615	F:TCTTGACAACTTGAGTGGTTT	21	54.92	38.1	(GA)8	137
		R:TCAAGTATTCCTTTTCCTAGTCA	23	55.02	34.78
282	St_Uni_071874	F:CCAACGTCCAACTTACTTTTA	21	54.7	38.1	(CT)7	120
		R:AATAACTAGGTTTGGAGAACG	21	52.97	38.1
283	St_Uni_072071	F:AACGCTCAACATAATACAAGC	21	54.79	38.1	(TG)7	150
		R:ATCTTAGTAAGCATGCCAGTG	21	54.77	42.86
284	St_Uni_072247	F:ACAGGCTTTTCGTTAGAATTT	21	55.01	33.33	(TG)7	119
		R:GGAAAGTAAGTGCCCCTAAA	20	56.04	45
285	St_Uni_072914	F:GGGTTTGATTCGAGTTTATCT	21	55	38.1	(GT)7	136
		R:TATGCTCGTTGAGATCATAGG	21	55.52	42.86
286	St_Uni_073063	F:AATAAGACCAAACTGGGGATA	21	55.28	38.1	(GA)8	132
		R:ATCCCAGAGGAATAGACAGAG	21	54.97	47.62
287	St_Uni_073233	F:GACCCCCACTACCACTACTAC	21	55.13	57.14	(ACC)8	148
		R:GGTTGTTGATGTTGTCGTT	19	54.15	42.11
288	St_Uni_073493	F:ATCATCTGTTCAACGAACTGT	21	54.68	38.1	(AT)8	245
		R:CCAAACCTGTCTCAACAATAA	21	55.32	38.1
289	St_Uni_073641	F:AGTAACCTCCAGAACAACCAT	21	55.25	42.86	(TCA)7	168
		R:ATTGCTGCTTGAGAATGAGTA	21	55.3	38.1
290	St_Uni_074305	F:GATATCCTACAACCAATGCAA	21	55.19	38.1	(TA)7	177
		R:AGCCACTATGATTTTTGAAGA	21	54.24	33.33
291	St_Uni_074306	F:GATATCCTACAACCAATGCAA	21	55.19	38.1	(TA)7	177
		R:AGCCACTATGATTTTTGAAGA	21	54.24	33.33
292	St_Uni_074316	F:GTGGTTATATTTTTCGACACG	21	54.89	38.1	(GT)11	134
		R:TACAGTCACACGATCACACAT	21	54.77	42.86
293	St_Uni_074778	F:TAGCTTGACTTCTACGACCTC	21	54.03	47.62	(AT)7	151
		R:CTGAATCACACTATCGACGTT	21	55.34	42.86
294	St_Uni_075182	F:TCAGACTAGCATTCTCAAAGC	21	55.01	42.86	(TA)11	147
		R:CAGTGAACAGTAGACGTGGAT	21	55.24	47.62
295	St_Uni_075225	F:CACTGGCTATTATCTGCGTAT	21	54.75	42.86	(TG)10	185
		R:CCTCTTCCTCCACATCATC	19	55.36	52.63
296	St_Uni_075289	F:TGTAAACGTAGCAAAGCATATC	22	54.98	36.36	(GT)8	156
		R:CCTCGGACATTAACTACATTC	21	53.95	42.86
297	St_Uni_075672	F:AACATTGAGCGTCAAACTTAT	21	54.19	33.33	(TAT)7	145
		R:TAAGATATCTGAACGGCGATG	21	57.89	42.86
298	St_Uni_075975	F:TATCTTCTTCATCCACATCGT	21	54.72	38.1	(TCA)8	148
		R:GCTGTCATTGTTGATGTTGTT	21	56.1	38.1
299	St_Uni_076565	F:CAAACATCCGTACTTTCACAT	21	55.18	38.1	(AT)12	153
		R:ATCATACCTGACCATCTAGCA	21	54.75	42.86
300	St_Uni_076878	F:TCATTAAACGTTTTGAGTTCG	21	55.64	33.33	(GT)9	182
		R:CGAATAGCTAATTTTCGTTGA	21	55.03	33.33
301	St_Uni_076879	F:TCATTAAACGTTTTGAGTTCG	21	55.64	33.33	(GT)9	176
		R:CGAAAACTCGTCTTATTCATT	21	53.88	33.33
302	St_Uni_077246	F:TATTTAAATTCACGACGCAGA	21	56.15	33.33	(AC)8	147
		R:ATTTAATTGCCTGTACCGAAG	21	56.07	38.1
303	St_Uni_077319	F:AGAAGTTTTGCTCGTGTATTG	21	54.82	38.1	(TC)8	140
		R:TGGAATTGTAAATTCTGGAAG	21	54.5	33.33
304	St_Uni_079245	F:GCCCAGTAGTAGCAGAGTACA	21	54.83	52.38	(TA)7	145
		R:AAAATGGTCACATTCAGAGG	20	55.03	40
305	St_Uni_079569	F:TGAACCTAACCTGAGATTGTT	21	53.95	38.1	(TA)9	169
		R:ATTTGATGAAATTCGTTGG	19	53.45	31.58
306	St_Uni_079570	F:AGTCAATCCTAGAGGCAATTT	21	54.76	38.1	(TA)7	141
		R:GATGAATTCGAATGTTGTGAG	21	55.65	38.1
307	St_Uni_080200	F:TTTACTGCACCGAGTGATTAT	21	55.02	38.1	(AT)7	138
		R:GATCAGTCGATGTGGAAGTT	20	55	45
308	St_Uni_080374	F:GAATTTCCATCAAGAAATCATC	22	55.3	31.82	(AT)8	146
		R:CATCCAAGTATTCATGTCGTT	21	55.1	38.1
309	St_Uni_080797	F:ATGGATGAAACTGTCGAAATA	21	54.74	33.33	(AAT)7	149
		R:GTGCATCATGATTGACTCTTT	21	55.2	38.1
310	St_Uni_080798	F:ATGGATGAAACTGTCGAAATA	21	54.74	33.33	(AAT)7	149
		R:GTGCATCATGATTGACTCTTT	21	55.2	38.1
311	St_Uni_080799	F:ATGGATGAAACTGTCGAAATA	21	54.74	33.33	(AAT)7	149
		R:GTGCATCATGATTGACTCTTT	21	55.2	38.1
312	St_Uni_081255	F:CTGTAGAGGCTTGGTGTTGTA	21	55.59	47.62	(AAT)7	133
		R:CCAAAGAAGTCCCATATTTTT	21	55.03	33.33
313	St_Uni_081593	F:GCGTTATTTAGAATGGGTGAT	21	55.84	38.1	(TA)7	155
		R:AGCTTTTTCAAGGCAGTTATT	21	55.16	33.33
314	St_Uni_082648	F:GGTCTTAAAATAGCGGGTAAA	21	55.36	38.1	(TCA)7	148
		R:AAACAGTGATGGTGATGATGT	21	55.24	38.1
315	St_Uni_083330	F:ACATGGGCGTGATGATATAAA	21	57.86	38.1	(AT)8	149
		R:ATCGTTGAATTCATAGGACAA	21	54.74	33.33
316	St_Uni_083566	F:CCTTTTCTAAGAATAACTCCTAT	23	50.38	30.43	(TA)11	166
		R:TTGAGAAGATGGATGAAAGTG	21	55.36	38.1
317	St_Uni_083897	F:TTTTTAAGTGGAGCAGTGTCT	21	54.37	38.1	(AT)9	144
		R:GCAGTCCATTATTCACCTGTA	21	55.26	42.86
318	St_Uni_083983	F:GTATAAAAGTGCGCTGAGAAA	21	55.08	38.1	(TG)10	173
		R:GAACCAGTCGTCGAACTC	18	53.83	55.56
319	St_Uni_084869	F:GTCGCAATATTACCATCTCAC	21	54.77	42.86	(TA)9	152
		R:ATTGTTCAGGTTCACTTATGC	21	54.4	38.1
320	St_Uni_085151	F:TTACTTCGGTAAATCAAACA	20	51.06	30	(TA)9	136
		R:TTCCCCAGAATTTCTTCTAAC	21	55.13	38.1
321	St_Uni_087816	F:TCATACTCGCATTACTTCAAAC	22	54.78	36.36	(AT)11	150
		R:ATGCCTCACCAACTTCTTACT	21	55.57	42.86
322	St_Uni_087817	F:TCATACTCGCATTACTTCAAAC	22	54.78	36.36	(AT)11	150
		R:ATGCCTCACCAACTTCTTACT	21	55.57	42.86
323	St_Uni_087818	F:TCATACTCGCATTACTTCAAAC	22	54.78	36.36	(AT)11	150
		R:ATGCCTCACCAACTTCTTACT	21	55.57	42.86
324	St_Uni_088062	F:AGAACAACCACCACAGTCAC	20	55.85	50	(CAC)7	155
		R:TTCCCAGTGTCCTTACTGAG	20	55.29	50
325	St_Uni_088099	F:CCCATAAAAATATCTGCCTCT	21	55.13	38.1	(GT)7	153
		R:ACTATTGCCCCATTTCATACT	21	55.31	38.1
326	St_Uni_088866	F:TGAGAATACGGATGTCTTGAG	21	55.4	42.86	(TCT)7	169
		R:GTTATTGTAGTTGTTTGATTTGG	23	53.39	30.43
327	St_Uni_089046	F:TACGTTTTCATTGGTGCTATT	21	55.04	33.33	(TA)8	124
		R:CTCGTTTGCCTCTCCTATACT	21	55.42	47.62
328	St_Uni_089566	F:ACAAAACTAAAACTGCTGTGG	21	54.75	38.1	(AC)7	142
		R:TCCTCTGAATTAATGTGCAAC	21	55.39	38.1
329	St_Uni_089567	F:ACAAAACTAAAACTGCTGTGG	21	54.75	38.1	(AC)7	142
		R:TCCTCTGAATTAATGTGCAAC	21	55.39	38.1
330	St_Uni_089568	F:ACAAAACTAAAACTGCTGTGG	21	54.75	38.1	(AC)7	142
		R:TCCTCTGAATTAATGTGCAAC	21	55.39	38.1
331	St_Uni_089745	F:ACGATCGATACTGTCAAAAAT	21	53.93	33.33	(TC)7	152
		R:TCGCTCTGTTACTTAGACTCG	21	55.14	47.62
332	St_Uni_089816	F:CAGTGTTCTAGGAGCTGTGAC	21	55.1	52.38	(TA)7	150
		R:TCCAAGGTTAGGTTATTAGGAA	22	54.84	36.36
333	St_Uni_090490	F:CTATGGAGCAACAGTACCAAC	21	54.93	47.62	(TAT)7	162
		R:CCGTATATTTCGATCATTCAA	21	55.3	33.33
334	St_Uni_090573	F:GCCGTTTTCGAGATTAAAA	19	55.61	36.84	(TA)7	157
		R:TTACAGTATAAGGGAGGCAAA	21	54.33	38.1
335	St_Uni_091060	F:CTCGGTCCACATCCTACTC	19	55.48	57.89	(AGG)7	160
		R:GTCGACGGTTGTCTACATATT	21	54.27	42.86
336	St_Uni_091434	F:TTCCAACTTAGGAATGATTTG	21	54.5	33.33	(AT)7	187
		R:GTAGCTAATTCTGCGTCTGC	20	55.47	50
337	St_Uni_092777	F:TCTTATCTAAGCCACACGAAG	21	54.91	42.86	(TA)7	161
		R:GATGAAAGTAAAACCTCGTCA	21	54.54	38.1
338	St_Uni_094338	F:GGACGTGGAGTACTGAAGTTT	21	55.9	47.62	(TA)11	146
		R:CTAAGAGAACCCAGAGCCTAA	21	55.55	47.62
339	St_Uni_094865	F:AGATAAAGGTGTATGGAATGC	21	53.48	38.1	(TA)9	130
		R:AACAAGGCAAATATACGAATG	21	54.59	33.33
340	St_Uni_094866	F:AGATAAAGGTGTATGGAATGC	21	53.48	38.1	(TA)9	130
		R:AACAAGGCAAATATACGAATG	21	54.59	33.33
341	St_Uni_095835	F:TTTGTACACTTACCCACGAAA	21	55.84	38.1	(TAA)7	150
		R:CAGTATGAAATCTTGTGAGCA	21	53.98	38.1
342	St_Uni_095962	F:CAAGGGTCGTACAAGAGTTC	20	54.85	50	(GT)8	169
		R:CATATGCTCTTTCCCTACACA	21	55.44	42.86
343	St_Uni_096946	F:GGAGGTTTATGGTTCGACTAC	21	55.34	47.62	(TA)11	181
		R:GTACAGAAAATCACCGAAACA	21	55.31	38.1
344	St_Uni_097694	F:TTAACACGACGTTTTCTAACC	21	54.69	38.1	(AT)8	151
		R:CTTAATCTCAACCCAGGAAAC	21	55.47	42.86
345	St_Uni_098220	F:ACAGAAAATCAGCATGAAGTG	21	55.47	38.1	(AG)7	149
		R:GCAGCCAATATGTTCTGTAAT	21	54.55	38.1
346	St_Uni_101740	F:CGAAATTCTGAGCTTTCATAG	21	54.57	38.1	(TTA)7	144
		R:GTAAGTTCCCGCTAAACACTC	21	55.72	47.62
347	St_Uni_101762	F:TATCAGGAGAGGAACATTGTC	21	54.24	42.86	(CT)10	152
		R:TCAAAGTCCCTAAACCTGTG	20	55.3	45
348	St_Uni_101986	F:TACCAAGAAACAAAGGAACAG	21	54.64	38.1	(AT)10	140
		R:AAGAAGCTACCTCGTCAAGAT	21	54.97	42.86
349	St_Uni_102006	F:TCGTGCAGTAGTGTACAAAGA	21	54.61	42.86	(GGT)7	147
		R:GAGCAATAAAGAAACTGCTCA	21	55.02	38.1
350	St_Uni_102008	F:TGCTTTATTCTGTAAGAACTTGA	23	53.93	30.43	(GGT)7	150
		R:GCCCTTTGTAGTCATAGTCTG	21	54.16	47.62
351	St_Uni_102390	F:TCGAAATCTAGTGGATGTAGG	21	54.5	42.86	(AT)9	141
		R:GGCGGGGGACAGCTTGTA	18	64.48	66.67
352	St_Uni_102807	F:ACAAGCAACCTTGTCTTACAT	21	54.06	38.1	(AC)7	150
		R:GTAATGTGAGCGCAAAATAAG	21	55.35	38.1
353	St_Uni_103144	F:TGGTTCGAGTGATATCCATAC	21	55.02	42.86	(TA)10	177
		R:AACAGCGGATGTACCTATTTA	21	54.19	38.1
354	St_Uni_103224	F:TTGCTGTTACTGTGTTAATGG	21	53.99	38.1	(AT)11	149
		R:TACGCTAACAAAGGTCATCAT	21	55.02	38.1
355	St_Uni_103674	F:TTTGCCCCTCTTAGAGTATTT	21	54.94	38.1	(AT)7	144
		R:GATGTTACAGTGTTCCAGGAG	21	54.69	47.62
356	St_Uni_105210	F:TTACATAATATTCGGCTATTCG	22	54.1	31.82	(AT)12	157
		R:CACCTCTTGTCTTGGTTATGT	21	54.29	42.86
357	St_Uni_106317	F:TGAAAACCATGGTAACTAACAA	22	54.96	31.82	(AC)7	147
		R:TCACTGTAGGCATGGATCTAC	21	55.25	47.62
358	St_Uni_107146	F:GACCCTAACAAGGTACATCCT	21	54.78	47.62	(TA)8	156
		R:AATGCCTAATACCGGTGTACT	21	55.41	42.86
359	St_Uni_107972	F:AAGTGAGGTGGTAGGCAAC	19	55.11	52.63	(TC)10	153
		R:TTGATTTGGCAACTAGACTGT	21	55.05	38.1
360	St_Uni_110665	F:AAACAAATCTGGCATATCCTT	21	55.43	33.33	(AAG)7	156
		R:TACCTGTAGCCAAAATCACTT	21	54.2	38.1
361	St_Uni_111674	F:GACGTAGCATCTTATTTGCTT	21	54.06	38.1	(AT)11	150
		R:TGCAAAATTTGAGGTATTCTC	21	54.65	33.33
362	St_Uni_111914	F:TCAAAGAAGAGCTGAGACTTG	21	55.05	42.86	(AC)7	149
		R:TACATCTGCAATACTCCCTGT	21	54.84	42.86
363	St_Uni_114025	F:GGGCGTGATGATATAAAAA	19	53.63	36.84	(AT)8	127
		R:GTACAACCCAAACAATAGCAA	21	55.35	38.1
364	St_Uni_114062	F:CAAGAAGAACAATAAGGAATC	21	50.92	33.33	(AG)11	168
		R:AGAGCTGAGGAAATTGAGAGT	21	54.92	42.86
365	St_Uni_114459	F:TATTATACATATGCCGCGAAT	21	55.06	33.33	(TA)7	159
		R:GGTCAATTGTGATGGAGTAGA	21	55.05	42.86
366	St_Uni_114771	F:ATGTTGATTTAGGAGCATTGA	21	54.91	33.33	(GAT)7	137
		R:GGTAATCCCAAATACTCCATC	21	55.04	42.86
367	St_Uni_114877	F:GTAAGTTCCCGCTAAACACTC	21	55.72	47.62	(AAT)7	144
		R:CGAAATTCTGAGCTTTCATAG	21	54.57	38.1
368	St_Uni_115179	F:CGTGAAGTCAATATAAATAAGGT	23	52.35	30.43	(TA)7	129
		R:TCCTCTTTGAGTCAATGTTTC	21	54.47	38.1
369	St_Uni_117235	F:TCGTAGTTTTGATTCCATGAT	21	54.74	33.33	(AT)7	167
		R:CACGGACATCATTAATACAGTT	22	54.34	36.36
370	St_Uni_118030	F:AGTGAAAGTCAGGGAAAAGTC	21	55.09	42.86	(TA)7	158
		R:CCCTAATCCAATAAAAGTCGT	21	55.06	38.1
371	St_Uni_118695	F:GATAAGAATTTGTCTTTTTGACG	23	55.03	30.43	(TA)7	160
		R:CTCCGTGTAGTAGCTTTGGTA	21	54.87	47.62
372	St_Uni_118834	F:AATGTTGTCACATTCTGGTCT	21	54.51	38.1	(AT)7	135
		R:CGGTTGATTACGGGTATTT	19	55.05	42.11
373	St_Uni_119033	F:GAAAGTCAAGACATGAAATCG	21	54.93	38.1	(GT)7	145
		R:CAATAACAATTCTGCCACATT	21	55.27	33.33
374	St_Uni_119922	F:TCTGACTTTAAAATTGTGTCCA	22	55.06	31.82	(TG)7	162
		R:ATGCCAGTTTTTACTTCTTCC	21	55.23	38.1
375	St_Uni_120420	F:TTATACAAACCGGTTCAGTTG	21	55.36	38.1	(TGAA)7	153
		R:CCAAAGCGTCTCGATGTT	18	57.31	50
376	St_Uni_120826	F:TGTAAGGTCATCGTCTCCTAA	21	54.98	42.86	(TA)7	159
		R:TTCAAGATGCCTTGAGAATAG	21	54.79	38.1

## Sheet: St_results_table
Index	Seq ID	Count	Primer type	Orientation	Start	Len	tm	GC%	Any compl	3' compl	Seq	Prod size	Seq len	Included len	Pair any compl	Pair 3' compl	Motif	Motif Len	SSR	SSRLen
1	St_Uni_000072	1	SSR	FORWARD	149	22	54.8	31.82	4	0	TTTCGTTCATATTGTAAAGCAC	153	1372	1372	5	1	TA	2	TATATATATATATATATA	18	9
2	St_Uni_000072	1	SSR	REVERSE	301	21	54.75	47.62	6	2	GTTCACAACTGCTGTATACCC
3	St_Uni_000119	1	SSR	FORWARD	13	21	55.1	42.86	5	1	ACTCATCAGACGAAACATGAC	150	628	628	5	0	AT	2	ATATATATATATATATATATATAT	24	12
4	St_Uni_000119	1	SSR	REVERSE	162	21	54.76	42.86	3	2	GAAGACTGCTGAACCACTTTA
5	St_Uni_000153	1	SSR	FORWARD	22	21	54.57	33.33	6	3	CCACTTTAATGTTCCGATAAA	149	684	684	5	2	AT	2	ATATATATATATAT	14	7
6	St_Uni_000153	1	SSR	REVERSE	170	21	55.95	33.33	6	2	TGAATTCGTCAAGATCTGAAA
7	St_Uni_000161	1	SSR	FORWARD	482	22	54.89	36.36	7	3	TTTCGTACAGTTTGAAAGTGAG	137	744	744	5	1	AT	2	ATATATATATATATATATATATAT	24	12
8	St_Uni_000161	1	SSR	REVERSE	618	21	55.16	38.1	4	2	GCGTTACATACGCAAAATATC
9	St_Uni_000277	1	SSR	FORWARD	259	21	55.39	42.86	3	1	TAAGGACGCTAACAACTGAGA	166	1136	1136	4	0	AT	2	ATATATATATATATATATATATATATATATAT	32	16
10	St_Uni_000277	1	SSR	REVERSE	424	21	54.7	38.1	4	2	TTCTGATTGAAACCAACTAGC
11	St_Uni_000348	1	SSR	FORWARD	388	21	54.79	38.1	4	0	TCTTTCCGTACCCTTTATTCT	115	2185	2185	5	2	TG	2	TGTGTGTGTGTGTGTGTGTGTGTGTG	26	13
12	St_Uni_000348	1	SSR	REVERSE	502	23	53.97	39.13	6	2	CCTTAAATAGTCACGTAGACACA
13	St_Uni_000380	1	SSR	FORWARD	17	20	54.98	35	3	2	TTTGGTGGCAGAGTAAAAAT	151	1454	1454	4	0	TA	2	TATATATATATATATATATATATATATATA	30	15
14	St_Uni_000380	1	SSR	REVERSE	167	21	55.15	38.1	4	2	AAATAATGTTGAGGGCTCTTC
15	St_Uni_000380	1	SSR	FORWARD	930	21	55.59	38.1	4	2	CCTATTGTTTAAGCCCAAATC	156	1454	1454	3	1	TTA	3	TTATTATTATTATTA	15	5
16	St_Uni_000380	1	SSR	REVERSE	1085	21	54.74	38.1	3	1	CCGCTAACTTTCCTAATCTTT
17	St_Uni_000381	1	SSR	FORWARD	17	20	54.98	35	3	2	TTTGGTGGCAGAGTAAAAAT	151	1063	1063	4	0	TA	2	TATATATATATATATATATATATATATATA	30	15
18	St_Uni_000381	1	SSR	REVERSE	167	21	55.15	38.1	4	2	AAATAATGTTGAGGGCTCTTC
19	St_Uni_000381	1	SSR	FORWARD	896	21	54.83	33.33	4	2	ACTGATCGTTTCCATGTTTTA	168	1063	1063	3	1	TTA	3	TTATTATTATTATTA	15	5
20	St_Uni_000381	1	SSR	REVERSE	1063	21	54.76	33.33	4	0	TAATTTCCCAACCTTTTCTCT
21	St_Uni_000382	1	SSR	FORWARD	896	21	55.15	38.1	4	2	AAATAATGTTGAGGGCTCTTC	151	2432	2432	4	0	TA	2	TATATATATATATATATATATATATATATA	30	15
22	St_Uni_000382	1	SSR	REVERSE	1046	20	54.98	35	3	2	TTTGGTGGCAGAGTAAAAAT
23	St_Uni_000382	1	SSR	FORWARD	1	21	54.76	33.33	4	0	TAATTTCCCAACCTTTTCTCT	168	2432	2432	3	1	ATA	3	ATAATAATAATAATA	15	5
24	St_Uni_000382	1	SSR	REVERSE	168	21	54.83	33.33	4	2	ACTGATCGTTTCCATGTTTTA
25	St_Uni_000462	1	SSR	FORWARD	1130	21	55.44	33.33	6	3	TCACCCCTTTTCGTAAATAAT	149	2161	2161	4	1	AT	2	ATATATATATATATATATATATATAT	26	13
26	St_Uni_000462	1	SSR	REVERSE	1278	22	54.65	40.91	4	0	CATGTTGTCATCTCTTACATCC
27	St_Uni_000522	1	SSR	FORWARD	1730	21	54.08	42.86	6	2	CTTCAATGTGTGGTGTACAAG	148	2074	2074	4	2	TTA	3	TTATTATTATTATTA	15	5
28	St_Uni_000522	1	SSR	REVERSE	1877	19	55.1	52.63	4	0	GCGTAGGTTCCTCTCTTTG
29	St_Uni_000745	1	SSR	FORWARD	41	21	54	38.1	6	2	CTGTTTAGAACACGTTGTTGA	159	1530	1530	4	2	ATA	3	ATAATAATAATAATAATAATA	21	7
30	St_Uni_000745	1	SSR	REVERSE	199	21	54.89	42.86	4	0	ACGAGCTGATGTAGATTGTGT
31	St_Uni_000745	1	SSR	FORWARD	102	22	54.93	40.91	7	0	TTTAGTCTAAGAGGCAAAGGAG	150	1530	1530	4	1	TTTA	4	TTTATTTATTTATTTATTTA	20	5
32	St_Uni_000745	1	SSR	REVERSE	251	21	55.05	42.86	4	1	CATTAGCTCTGTTTGTGAACC
33	St_Uni_000755	1	SSR	FORWARD	1799	21	54.87	47.62	4	1	GTGGTCGAGACTTTGTGATAG	159	4559	4559	4	0	AG	2	AGAGAGAGAGAGAG	14	7
34	St_Uni_000755	1	SSR	REVERSE	1957	21	55.88	42.86	5	0	ATCTTTCAGATCCAGTTGAGG
35	St_Uni_000776	1	SSR	FORWARD	2623	21	54.85	33.33	3	0	TTGTTTGTCTCATTGTTTCCT	148	4152	4152	4	0	TC	2	TCTCTCTCTCTCTCTCTCTCTCTCTCTCTC	30	15
36	St_Uni_000776	1	SSR	REVERSE	2770	21	55.09	33.33	4	3	ATTATCTGAAGGGCAATTTTC
37	St_Uni_000776	1	SSR	FORWARD	3821	21	55.89	42.86	6	3	TAATTACACATGTCGGGTGTC	161	4152	4152	6	3	TTAT	4	TTATTTATTTAT	12	3
38	St_Uni_000776	1	SSR	REVERSE	3981	21	55.68	38.1	5	2	TGTAACACACAACCGAAGATT
39	St_Uni_000801	1	SSR	FORWARD	807	21	54.94	38.1	6	2	TGTAATCCAGCTGTCGATATT	143	1983	1983	4	2	AT	2	ATATATATATATATAT	16	8
40	St_Uni_000801	1	SSR	REVERSE	949	21	55.43	33.33	6	2	AGGCCTTTGTTTGATCATATT
41	St_Uni_000972	1	SSR	FORWARD	772	21	54.77	47.62	6	0	CTATCCCTGTATACCCACCTT	158	2107	2107	4	1	TA	2	TATATATATATATATATATA	20	10
42	St_Uni_000972	1	SSR	REVERSE	929	21	55.26	38.1	4	3	GTCACAAAAAGGACATTCTGA
43	St_Uni_000972	1	SSR	FORWARD	1054	21	55.04	42.86	5	3	AGCAAACCTCATCAGTGAGTA	299	2107	2107	5	2	ACAT	4	ACATACATACAT	12	3
44	St_Uni_000972	1	SSR	REVERSE	1352	22	54.49	40.91	4	0	TCGTGATATGTATGTGAGTGTG
45	St_Uni_000972	1	SSR	FORWARD	1054	21	55.04	42.86	5	3	AGCAAACCTCATCAGTGAGTA	299	2107	2107	5	2	ACAT	4	ACATACATACAT	12	3
46	St_Uni_000972	1	SSR	REVERSE	1352	22	54.49	40.91	4	0	TCGTGATATGTATGTGAGTGTG
47	St_Uni_000972	1	SSR	FORWARD	1252	23	51.27	34.78	2	0	ACACACACATACATACATACACA	142	2107	2107	5	1	ATAC	4	ATACATACATAC	12	3
48	St_Uni_000972	1	SSR	REVERSE	1393	21	54.35	42.86	5	2	AGGCGTCACTATATGTCATTC
49	St_Uni_001032	1	SSR	FORWARD	2416	21	55.98	42.86	6	3	ATCGGGAAAGTTCACTTACTG	132	4222	4222	7	3	TA	2	TATATATATATATATATATATA	22	11
50	St_Uni_001032	1	SSR	REVERSE	2547	21	55.81	38.1	6	2	TACTTAAGGGAACGCTTTCAT
51	St_Uni_001147	1	SSR	FORWARD	1411	21	54.76	42.86	6	2	ACCACACGTCTGACCTATTTA	173	1617	1617	5	2	TA	2	TATATATATATATATA	16	8
52	St_Uni_001147	1	SSR	REVERSE	1583	21	54.19	47.62	6	3	ACTGTAGGCGTGGATCTACTA
53	St_Uni_001158	1	SSR	FORWARD	34	21	55.34	47.62	6	0	TGTGATTACACCTCTGCCTAC	135	1012	1012	4	1	AT	2	ATATATATATATAT	14	7
54	St_Uni_001158	1	SSR	REVERSE	168	21	55.36	33.33	5	0	TTTCTAACAAAAAGCAGTCCA
55	St_Uni_001204	1	SSR	FORWARD	26	21	55.38	42.86	8	2	TATAGCTCGTGAGCATACGTT	158	353	353	5	1	AT	2	ATATATATATATAT	14	7
56	St_Uni_001204	1	SSR	REVERSE	183	21	54.87	38.1	2	0	GGAACACGCAACAATAAATAC
57	St_Uni_001225	1	SSR	FORWARD	1097	21	55.26	42.86	3	2	GCAGTCCATTATTCACCTGTA	144	2879	2879	5	1	AT	2	ATATATATATATATATAT	18	9
58	St_Uni_001225	1	SSR	REVERSE	1240	21	54.37	38.1	4	3	TTTTTAAGTGGAGCAGTGTCT
59	St_Uni_001225	1	SSR	FORWARD	1787	20	54.4	50	3	1	GAGAACGACTTTAGGAGCAG	193	2879	2879	5	0	CGC	3	CGCCGCCGCCGC	12	4
60	St_Uni_001225	1	SSR	REVERSE	1979	19	55.29	42.11	4	2	CGGGCTCGTATCATTTTAT
61	St_Uni_001257	1	SSR	FORWARD	531	21	54.8	38.1	6	2	TGTCCGTCTCTCAATTGTTAT	167	2300	2300	5	2	TTA	3	TTATTATTATTATTATTA	18	6
62	St_Uni_001257	1	SSR	REVERSE	697	21	55.81	38.1	5	3	TAAACACCCTTCAAGTTGTGA
63	St_Uni_001315	1	SSR	FORWARD	307	21	55.74	38.1	3	1	TATTTTCTGGAGTGGAACACA	158	496	496	5	0	TAA	3	TAATAATAATAATAATAATAATAA	24	8
64	St_Uni_001315	1	SSR	REVERSE	464	22	54.02	31.82	6	3	TCTTTGGTGTAACAAATAAAGC
65	St_Uni_001318	1	SSR	FORWARD	540	21	54.92	38.1	6	2	TCACATTCACCAATACGTACA	148	1886	1886	4	2	CA	2	CACACACACACACA	14	7
66	St_Uni_001318	1	SSR	REVERSE	687	21	54.67	42.86	6	3	AAGCTGAAGAGCTGTTACTCA
67	St_Uni_001318	1	SSR	FORWARD	667	21	54.67	42.86	6	2	TGAGTAACAGCTCTTCAGCTT	152	1886	1886	4	2	TTA	3	TTATTATTATTATTATTATTA	21	7
68	St_Uni_001318	1	SSR	REVERSE	818	21	54.86	38.1	3	1	TAATGCCAACTATTCAGGTGT
69	St_Uni_001410	1	SSR	FORWARD	16	21	54.85	38.1	6	0	GCAGTTTTTACAACCTTACGA	155	580	580	6	3	TTC	3	TTCTTCTTCTTCTTCTTCTTC	21	7
70	St_Uni_001410	1	SSR	REVERSE	170	21	54.4	33.33	6	2	AACGTTGGCAAATAGTTCTTA
71	St_Uni_001679	1	SSR	FORWARD	1964	21	54.51	33.33	6	2	AAATCGACTTTGATATTGTGC	138	2279	2279	5	2	AT	2	ATATATATATATATATAT	18	9
72	St_Uni_001679	1	SSR	REVERSE	2101	21	55.07	47.62	4	2	ATGACTGACACCACAACTAGG
73	St_Uni_001679	1	SSR	FORWARD	75	20	55.34	35	4	2	AACTTAATGGCTTTTGCGTA	154	2279	2279	3	1	TAAA	4	TAAATAAATAAA	12	3
74	St_Uni_001679	1	SSR	REVERSE	228	20	55.39	45	6	2	ACAACTGATCATCCACGAGT
75	St_Uni_002088	1	SSR	FORWARD	206	21	55.43	42.86	4	2	CAGAGTTTTGTAACCCGTGTA	153	949	949	4	2	AC	2	ACACACACACACACAC	16	8
76	St_Uni_002088	1	SSR	REVERSE	358	21	54.32	42.86	3	3	AGCGAAGGATGTGAGTTAGTA
77	St_Uni_002088	1	SSR	FORWARD	545	21	54.9	47.62	2	0	GAGAGTTGTAGCGAGTGAAGA	158	949	949	4	2	TTTA	4	TTTATTTATTTATTTATTTATTTA	24	6
78	St_Uni_002088	1	SSR	REVERSE	702	21	55.49	38.1	6	2	GTTAATGTGCATTTGCTCTGT
79	St_Uni_002229	1	SSR	FORWARD	62	21	54.84	42.86	6	2	ATGTACAGACCAGAGCCAATA	150	1635	1635	4	2	AT	2	ATATATATATATATATAT	18	9
80	St_Uni_002229	1	SSR	REVERSE	211	21	54.67	33.33	4	2	TGCTTACGTTGTTGTGTTTTA
81	St_Uni_002229	1	SSR	FORWARD	1296	19	56.05	47.37	4	3	CCCAGGCACATCCTTAATA	149	1635	1635	4	1	TGTT	4	TGTTTGTTTGTTTGTT	16	4
82	St_Uni_002229	1	SSR	REVERSE	1444	21	54.84	33.33	2	2	GTGGGAATACGGAAATAAAAT
83	St_Uni_002230	1	SSR	FORWARD	62	21	54.84	42.86	6	2	ATGTACAGACCAGAGCCAATA	150	1848	1848	4	2	AT	2	ATATATATATATATATAT	18	9
84	St_Uni_002230	1	SSR	REVERSE	211	21	54.67	33.33	4	2	TGCTTACGTTGTTGTGTTTTA
85	St_Uni_002230	1	SSR	FORWARD	1211	19	56.05	47.37	4	3	CCCAGGCACATCCTTAATA	149	1848	1848	4	1	TGTT	4	TGTTTGTTTGTTTGTT	16	4
86	St_Uni_002230	1	SSR	REVERSE	1359	21	54.84	33.33	2	2	GTGGGAATACGGAAATAAAAT
87	St_Uni_002351	1	SSR	FORWARD	733	21	54.7	33.33	6	1	AGCATTGAACTTTCATTCTTG	139	5962	5962	3	0	AT	2	ATATATATATAT	12	6
88	St_Uni_002351	1	SSR	REVERSE	871	21	54.08	38.1	4	1	AAAACAGCTCTCTACGATTTG
89	St_Uni_002351	1	SSR	FORWARD	2477	21	54.66	38.1	2	0	TTACATACATCCACACATCCA	151	5962	5962	4	1	CA	2	CACACACACACACA	14	7
90	St_Uni_002351	1	SSR	REVERSE	2627	21	54.47	42.86	6	2	AGTTTACTGGTACCCCGTATT
91	St_Uni_002351	1	SSR	FORWARD	5145	23	54.41	30.43	6	2	TCAACTCAATCTGTGTTAGAAAA	147	5962	5962	5	2	TA	2	TATATATATATATA	14	7
92	St_Uni_002351	1	SSR	REVERSE	5291	22	55.45	36.36	4	0	TGTTCTTTAACCCTTCTCTTTG
93	St_Uni_002351	1	SSR	FORWARD	3486	21	54.7	42.86	2	1	ACCCTTTCCTAACACTCCTAA	141	5962	5962	4	3	GTT	3	GTTGTTGTTGTT	12	4
94	St_Uni_002351	1	SSR	REVERSE	3626	21	55.22	42.86	4	2	CACAGAGACAAACGAATTAGC
95	St_Uni_002578	1	SSR	FORWARD	7	21	55.11	38.1	5	3	TCTCGGAGTTGTTTTATCTGA	138	1990	1990	3	1	AT	2	ATATATATATATATATATATAT	22	11
96	St_Uni_002578	1	SSR	REVERSE	144	20	55.19	50	8	0	CGTGAGGTACCTATCGTTGT
97	St_Uni_002840	1	SSR	FORWARD	3241	21	55.43	38.1	4	1	GAAAGAACGATCAAAGTCACA	148	6480	6480	4	1	CTT	3	CTTCTTCTTCTTCTTCTTCTTCTTCTTCTT	30	10
98	St_Uni_002840	1	SSR	REVERSE	3388	21	54.74	33.33	5	3	CGTCGCATTTATCAAAATACT
99	St_Uni_002840	1	SSR	FORWARD	264	21	54.87	47.62	3	2	GATTCCTCTTCTACCTCTTCG	162	6480	6480	4	0	AGAA	4	AGAAAGAAAGAA	12	3
100	St_Uni_002840	1	SSR	REVERSE	425	19	55.16	36.84	4	2	GCCGATTTGTGGTAATTTT
101	St_Uni_003103	1	SSR	FORWARD	82	21	54.64	38.1	7	1	TTGGTCCAAAGTTACAGAAAG	167	1216	1216	4	1	CA	2	CACACACACACACACA	16	8
102	St_Uni_003103	1	SSR	REVERSE	248	21	54.11	38.1	6	2	CAATTGTCACGATAATGTCAG
103	St_Uni_003131	1	SSR	FORWARD	756	21	55.19	42.86	4	2	ATCTAAGGAAACGTAGCATCC	151	2026	2026	4	0	TAA	3	TAATAATAATAATAATAATAA	21	7
104	St_Uni_003131	1	SSR	REVERSE	906	21	54.92	38.1	6	1	TTGCTGTTTAGCAATAAGGTC
105	St_Uni_003131	1	SSR	FORWARD	1008	21	55.24	33.33	4	0	GTTGATGGATTAAACACGAAA	147	2026	2026	5	3	AAAC	4	AAACAAACAAAC	12	3
106	St_Uni_003131	1	SSR	REVERSE	1154	21	54.92	38.1	4	2	TTCCTGGGTACTGTTTTTGTA
107	St_Uni_003385	1	SSR	FORWARD	13	21	55.78	47.62	6	3	CCTCGGAGTATACACTGGATT	176	1395	1395	4	2	TA	2	TATATATATATATATATATATATA	24	12
108	St_Uni_003385	1	SSR	REVERSE	188	21	54.34	33.33	6	0	TAACGAAAACATGTGTGAGAA
109	St_Uni_003613	1	SSR	FORWARD	1004	21	54.93	33.33	4	2	AAGTTGATGCAAACGTGTTAT	148	2037	2037	5	3	AC	2	ACACACACACACAC	14	7
110	St_Uni_003613	1	SSR	REVERSE	1151	21	54.88	38.1	7	2	CAGTTTGTGACACAGCAAATA
111	St_Uni_003613	1	SSR	FORWARD	882	21	54.83	33.33	4	2	TGTTCATTTTAAGGATGTCGT	143	2037	2037	4	2	TTA	3	TTATTATTATTA	12	4
112	St_Uni_003613	1	SSR	REVERSE	1024	21	54.93	33.33	4	3	ATAACACGTTTGCATCAACTT
113	St_Uni_003613	1	SSR	FORWARD	1675	21	56.1	47.62	4	2	ATACCTCTCAAGGATGCTACG	151	2037	2037	4	1	GGT	3	GGTGGTGGTGGTGGT	15	5
114	St_Uni_003613	1	SSR	REVERSE	1825	20	55.34	45	2	0	GTATTTGTGTGTGTGCGTGT
115	St_Uni_003613	1	SSR	FORWARD	325	21	54.54	42.86	4	2	CAACATCACAGCTCCTAGAAT	149	2037	2037	5	2	TGAA	4	TGAATGAATGAA	12	3
116	St_Uni_003613	1	SSR	REVERSE	473	21	54.74	38.1	4	2	CTCACAGAAAATGAGCGTAAT
117	St_Uni_003665	1	SSR	FORWARD	1444	21	54.79	33.33	8	3	GACAATTGTGGAGAAATTTTG	150	3723	3723	4	1	TA	2	TATATATATATATA	14	7
118	St_Uni_003665	1	SSR	REVERSE	1593	21	54.98	38.1	4	2	TATTAAGCCCCATGACAAGTA
119	St_Uni_003674	1	SSR	FORWARD	3279	22	55.2	36.36	7	3	CCCAGGAAATATTACTTCTTCA	138	4547	4547	5	1	TAA	3	TAATAATAATAATAATAATAA	21	7
120	St_Uni_003674	1	SSR	REVERSE	3416	21	54.84	33.33	5	2	ATAAGACCGCCTTTTTGTAAT
121	St_Uni_003674	1	SSR	FORWARD	3493	22	55.41	31.82	3	0	TGCGAAAGTAAGAAACAATACA	191	4547	4547	4	3	ATAC	4	ATACATACATAC	12	3
122	St_Uni_003674	1	SSR	REVERSE	3683	23	53.79	39.13	3	2	ACTACTAATGTCCAGAAGGATGT
123	St_Uni_003726	1	SSR	FORWARD	291	21	55.03	38.1	3	3	TTAGGTTGGTTTTCTGTGAGA	153	1963	1963	4	0	ATT	3	ATTATTATTATTATTATTATT	21	7
124	St_Uni_003726	1	SSR	REVERSE	443	21	54.98	42.86	6	3	GCTAGCAGACGATAGATTGAA
125	St_Uni_003775	1	SSR	FORWARD	284	23	55.09	34.78	6	3	AAAGCATGACTTACTCGGTAATA	127	1803	1803	3	1	TA	2	TATATATATATATA	14	7
126	St_Uni_003775	1	SSR	REVERSE	410	21	55.03	42.86	5	0	GGCTAATAGATGAGGGTTTGT
127	St_Uni_003842	1	SSR	FORWARD	126	23	55.07	30.43	6	2	CAGTATTTTCCAAAACAATAAGC	161	4738	4738	5	1	TTTA	4	TTTATTTATTTA	12	3
128	St_Uni_003842	1	SSR	REVERSE	286	21	55	38.1	5	3	GATCCCGAGTTGTTAAAGAAT
129	St_Uni_003869	1	SSR	FORWARD	4	21	54.74	33.33	6	2	AACCGAACATTGATGATCTTA	151	749	749	4	1	TAG	3	TAGTAGTAGTAGTAGTAGTAGTAGTAGTAGTAGTAGTAGTAGTAGTAGTAG	51	17
130	St_Uni_003869	1	SSR	REVERSE	154	22	55.03	31.82	6	0	TCCAAAAACATGTATAGACGAA
131	St_Uni_003903	1	SSR	FORWARD	1635	21	56.21	42.86	4	2	CGTCAAGACAGTGAAACACAT	152	2871	2871	7	3	TA	2	TATATATATATATATATATATATATATATATATATATATATATA	44	22
132	St_Uni_003903	1	SSR	REVERSE	1786	21	55.32	38.1	3	0	CAACTTTTACTGCTTTTGGTG
133	St_Uni_003968	1	SSR	FORWARD	24	18	54.51	50	6	2	GTACATGTGCGTGTGCAT	146	2464	2464	7	3	GT	2	GTGTGTGTGTGTGTGTGTGTGTGTGTGTGTGTGTGTGT	38	19
134	St_Uni_003968	1	SSR	REVERSE	169	22	55.69	31.82	4	2	TGACACGACAATTTACACATTT
135	St_Uni_004030	1	SSR	FORWARD	40	21	54.83	33.33	5	3	ACGTTGAACAAATCCTTCATA	139	1558	1558	5	3	AC	2	ACACACACACACAC	14	7
136	St_Uni_004030	1	SSR	REVERSE	178	21	55.31	38.1	4	2	CACGCTAATATGGTCATTGTT
137	St_Uni_004030	1	SSR	FORWARD	943	21	55.85	38.1	4	2	TATGAATTATCGCCCTATTCC	154	1558	1558	6	3	CTCG	4	CTCGCTCGCTCG	12	3
138	St_Uni_004030	1	SSR	REVERSE	1096	21	55.74	42.86	8	0	CTCATAAGGGCTAATGAAAGG
139	St_Uni_004031	1	SSR	FORWARD	3352	21	55.44	38.1	5	1	CATTTATTAACAGCCAGGTGA	133	3486	3486	5	0	AT	2	ATATATATATATATATATATATATATAT	28	14
140	St_Uni_004031	1	SSR	REVERSE	3484	23	54.77	34.78	4	0	TCACCATCTACCACAATATACAA
141	St_Uni_004057	1	SSR	FORWARD	2415	21	55.13	38.1	6	2	TATAATGGCGGTTCTAGACAA	161	4172	4172	5	1	TA	2	TATATATATATATATATATATATA	24	12
142	St_Uni_004057	1	SSR	REVERSE	2575	21	54.94	38.1	6	1	CCTTTAAATTATTCCGTAGCC
143	St_Uni_004116	1	SSR	FORWARD	1693	21	54.69	42.86	2	1	CGTTGTTATCTTCCTCTCTCA	174	4340	4340	4	1	TA	2	TATATATATATATATA	16	8
144	St_Uni_004116	1	SSR	REVERSE	1866	21	53.86	33.33	5	3	ATTAAAAATGACTGTCGGTGT
145	St_Uni_004116	1	SSR	FORWARD	3763	21	54.84	42.86	5	2	TCGTAACCTCTCTGTTTTACG	160	4340	4340	4	0	TTC	3	TTCTTCTTCTTC	12	4
146	St_Uni_004116	1	SSR	REVERSE	3922	20	55.26	35	6	3	CAACGTCGGTTTTAAATGAT
147	St_Uni_004116	1	SSR	FORWARD	910	21	55.08	38.1	5	3	ATATAAACAAGGCGTGTCGTA	204	4340	4340	3	2	TTAT	4	TTATTTATTTAT	12	3
148	St_Uni_004116	1	SSR	REVERSE	1113	21	54.86	38.1	3	3	TGACTGTGATGGTTCAATGTA
149	St_Uni_004116	1	SSR	FORWARD	1561	21	54.97	38.1	6	1	AAACACTAGTCGGTTCAACAA	153	4340	4340	3	0	AATT	4	AATTAATTAATT	12	3
150	St_Uni_004116	1	SSR	REVERSE	1713	21	54.69	42.86	2	2	TGAGAGAGGAAGATAACAACG
151	St_Uni_004271	1	SSR	FORWARD	2041	21	54.45	33.33	6	0	TCCCTCTGCAAAGTAAATAAA	170	2910	2910	3	0	AT	2	ATATATATATATATATAT	18	9
152	St_Uni_004271	1	SSR	REVERSE	2210	23	52.44	30.43	4	0	GACTACACAAATTAGGAAAGAAA
153	St_Uni_004293	1	SSR	FORWARD	30	21	55.27	42.86	7	2	GAAATATTACTTCCCCACGTC	132	838	838	5	0	TAA	3	TAATAATAATAATAATAATAA	21	7
154	St_Uni_004293	1	SSR	REVERSE	161	21	54.84	33.33	5	2	ATAAGACCGCCTTTTTGTAAT
155	St_Uni_004293	1	SSR	FORWARD	191	21	54.92	38.1	3	2	TGCGAAAGTAAGAAACGATAC	169	838	838	5	2	ATAC	4	ATACATACATAC	12	3
156	St_Uni_004293	1	SSR	REVERSE	359	21	54.52	42.86	6	0	GCTGTTCGTACATACCTTGTT
157	St_Uni_004499	1	SSR	FORWARD	3529	21	54.79	38.1	3	2	AATAATACACGCAAAGTCAGC	158	5725	5725	3	0	TC	2	TCTCTCTCTCTCTCTC	16	8
158	St_Uni_004499	1	SSR	REVERSE	3686	22	54.71	36.36	4	2	ACATAGACCATACAAATCGTCA
159	St_Uni_004502	1	SSR	FORWARD	777	21	54.91	33.33	4	3	ACACTCAATTCGTAAAACCAA	162	940	940	4	1	TAA	3	TAATAATAATAATAATAATAATAATAA	27	9
160	St_Uni_004502	1	SSR	REVERSE	938	21	55.56	38.1	6	3	TATATGTCCGCTGAATAAACG
161	St_Uni_004700	1	SSR	FORWARD	73	21	54.94	33.33	7	2	TAGTTTGGATTCAATCGGTTA	147	533	533	4	2	AC	2	ACACACACACACACACAC	18	9
162	St_Uni_004700	1	SSR	REVERSE	219	21	54.7	38.1	3	0	GTTTTGAGATAACAGGAAGCA
163	St_Uni_004826	1	SSR	FORWARD	395	21	54.46	47.62	3	1	CCCGTAATAGACAGGTAGTGA	148	543	543	5	3	TTA	3	TTATTATTATTATTATTATTATTA	24	8
164	St_Uni_004826	1	SSR	REVERSE	542	21	53.61	33.33	7	2	GAAGATTGGCAATTAATGACT
165	St_Uni_004912	1	SSR	FORWARD	219	21	54.66	38.1	3	2	CAGTCAAAATGCTAAACAGGT	152	569	569	4	2	CAT	3	CATCATCATCATCATCATCATCAT	24	8
166	St_Uni_004912	1	SSR	REVERSE	370	21	54.95	42.86	4	0	ATCAATTATCTCTGCCTACCC
167	St_Uni_005293	1	SSR	FORWARD	257	21	55.18	38.1	6	3	TACCACACCGGTTAATAATTG	144	444	444	5	1	AT	2	ATATATATATATATATAT	18	9
168	St_Uni_005293	1	SSR	REVERSE	400	21	54.42	33.33	6	2	TCCAATTTGATCTATGAAAGG
169	St_Uni_005367	1	SSR	FORWARD	1309	19	55.32	42.11	4	2	TACACTTCATTTCGCGGTA	141	2162	2162	5	1	AG	2	AGAGAGAGAGAGAGAG	16	8
170	St_Uni_005367	1	SSR	REVERSE	1449	21	55.12	33.33	2	0	AAATAAACACAATCCCATCCT
171	St_Uni_005367	1	SSR	FORWARD	38	21	54.97	38.1	6	2	AGACAAATGCATGGAGAAGTA	134	2162	2162	4	2	AGA	3	AGAAGAAGAAGAAGAAGAAGA	21	7
172	St_Uni_005367	1	SSR	REVERSE	171	21	55.16	42.86	6	2	GATATCAACACACTTGCACCT
173	St_Uni_005367	1	SSR	FORWARD	385	21	56.06	42.86	6	2	AGACATTGGCAAATCCTAGAG	160	2162	2162	4	0	AAAG	4	AAAGAAAGAAAG	12	3
174	St_Uni_005367	1	SSR	REVERSE	544	21	55.15	42.86	5	3	TGATAGTAAGGCTTCCAGACA
175	St_Uni_005745	1	SSR	FORWARD	3114	21	54.47	38.1	4	2	GTGTGTATCAGGCGTTTTAAT	155	6625	6625	3	1	AT	2	ATATATATATATATATATATAT	22	11
176	St_Uni_005745	1	SSR	REVERSE	3268	22	55.06	36.36	5	1	GAACTAATGTTATGCCATCCTT
177	St_Uni_005745	1	SSR	FORWARD	3304	21	54.5	38.1	4	2	CCTGACAAGTTCGTTGTTTAT	162	6625	6625	7	2	AT	2	ATATATATATATATAT	16	8
178	St_Uni_005745	1	SSR	REVERSE	3465	21	55.57	38.1	3	0	ATTCGGTAAGAAGTTGTCGTT
179	St_Uni_005745	1	SSR	FORWARD	2859	21	54.66	38.1	6	2	AGTGATTGGCTTAAACACTTG	173	6625	6625	4	1	TGT	3	TGTTGTTGTTGT	12	4
180	St_Uni_005745	1	SSR	REVERSE	3031	20	54.05	30	7	0	AAAATTCACAATTTCCCATC
181	St_Uni_005745	1	SSR	FORWARD	1442	22	54.72	31.82	3	2	TTACGAATGACAAATGCTTATC	157	6625	6625	3	1	AGAC	4	AGACAGACAGAC	12	3
182	St_Uni_005745	1	SSR	REVERSE	1598	21	54.94	52.38	6	3	CAGACAACTAGTCCACTCTGG
183	St_Uni_006113	1	SSR	FORWARD	3792	22	54.58	31.82	5	2	AAAATTCAGACATCAGATCCTT	141	5506	5506	4	1	AT	2	ATATATATATATATATAT	18	9
184	St_Uni_006113	1	SSR	REVERSE	3932	23	54.45	34.78	5	2	ACAAATGAGATTGGTTATCTAGC
185	St_Uni_006113	1	SSR	FORWARD	2462	23	54.02	30.43	4	1	AAGGTTCTATATTGGGTTACAAA	157	5506	5506	4	0	TTTA	4	TTTATTTATTTA	12	3
186	St_Uni_006113	1	SSR	REVERSE	2618	21	55.12	42.86	4	0	ATCCGGTAAGGTTCTAAAGTG
187	St_Uni_006113	1	SSR	FORWARD	3250	21	54.52	38.1	4	2	GAGGTATCCAAAGCATGTAAA	288	5506	5506	5	0	TTTA	4	TTTATTTATTTA	12	3
188	St_Uni_006113	1	SSR	REVERSE	3537	20	52.33	30	5	3	TGATTTAATTGCACAAAGTG
189	St_Uni_006258	1	SSR	FORWARD	1684	21	54.37	38.1	4	3	TTTTTAAGTGGAGCAGTGTCT	144	2762	2762	5	1	AT	2	ATATATATATATATATAT	18	9
190	St_Uni_006258	1	SSR	REVERSE	1827	21	55.26	42.86	3	2	GCAGTCCATTATTCACCTGTA
191	St_Uni_006258	1	SSR	FORWARD	945	19	55.29	42.11	4	2	CGGGCTCGTATCATTTTAT	193	2762	2762	5	0	GCG	3	GCGGCGGCGGCG	12	4
192	St_Uni_006258	1	SSR	REVERSE	1137	20	54.4	50	3	1	GAGAACGACTTTAGGAGCAG
193	St_Uni_006259	1	SSR	FORWARD	1539	21	54.37	38.1	4	3	TTTTTAAGTGGAGCAGTGTCT	144	2617	2617	5	1	AT	2	ATATATATATATATATAT	18	9
194	St_Uni_006259	1	SSR	REVERSE	1682	21	55.26	42.86	3	2	GCAGTCCATTATTCACCTGTA
195	St_Uni_006259	1	SSR	FORWARD	800	19	55.29	42.11	4	2	CGGGCTCGTATCATTTTAT	193	2617	2617	5	0	GCG	3	GCGGCGGCGGCG	12	4
196	St_Uni_006259	1	SSR	REVERSE	992	20	54.4	50	3	1	GAGAACGACTTTAGGAGCAG
197	St_Uni_006294	1	SSR	FORWARD	655	21	55.22	33.33	6	2	TGTTATAATGGGAAATGTTCG	155	1812	1812	5	3	AT	2	ATATATATATATATATATATATATATAT	28	14
198	St_Uni_006294	1	SSR	REVERSE	809	23	53.62	30.43	6	2	CGTATTTAGATGTTATCATTTGC
199	St_Uni_006386	1	SSR	FORWARD	1000	21	55.13	38.1	3	0	AATAGATGCGACTCAAAGACA	165	3393	3393	6	2	TA	2	TATATATATATATATATATATA	22	11
200	St_Uni_006386	1	SSR	REVERSE	1164	21	55.25	33.33	7	2	ATAAAACTTTTTGTCCCTTCG
201	St_Uni_006386	1	SSR	FORWARD	2086	21	54.88	42.86	3	2	GTGTTTGTCCTGAAAGTATGC	166	3393	3393	4	2	GCG	3	GCGGCGGCGGCG	12	4
202	St_Uni_006386	1	SSR	REVERSE	2251	19	55.77	47.37	4	2	ACACACCTTTGCCAGCTAT
203	St_Uni_006667	1	SSR	FORWARD	21	21	54.59	42.86	3	1	TGTTGTTACTTGTGTCAGTGG	141	894	894	2	0	AAT	3	AATAATAATAAT	12	4
204	St_Uni_006667	1	SSR	REVERSE	161	21	55.1	33.33	2	1	CCTTTCTTTGGGTTTGTTATT
205	St_Uni_006914	1	SSR	FORWARD	2528	20	55.31	30	5	1	AAAATCAAATTGGCATCAAG	148	5768	5768	3	2	AT	2	ATATATATATATATATATATATATATAT	28	14
206	St_Uni_006914	1	SSR	REVERSE	2675	21	54.69	47.62	4	3	GACTGTATCAGAAGGGTTGTG
207	St_Uni_006933	1	SSR	FORWARD	1421	21	55.08	38.1	5	2	CCACATTTACAAAAGACTTCG	155	4783	4783	4	0	TA	2	TATATATATATATA	14	7
208	St_Uni_006933	1	SSR	REVERSE	1575	21	54.97	38.1	5	3	AGCGAGACGGTTAATTTATCT
209	St_Uni_006933	1	SSR	FORWARD	3610	21	54.84	42.86	8	2	AGTGGCACGTACGTTATATGT	153	4783	4783	4	2	AAT	3	AATAATAATAAT	12	4
210	St_Uni_006933	1	SSR	REVERSE	3762	21	54.92	38.1	6	1	ACATGTCATTTTATCCGTGTC
211	St_Uni_006933	1	SSR	FORWARD	3979	23	53.63	30.43	5	3	CAGTCGTAAAGAATGATTTTATG	154	4783	4783	4	2	ATTA	4	ATTAATTAATTA	12	3
212	St_Uni_006933	1	SSR	REVERSE	4132	21	55.28	47.62	5	3	GTACCTACGCACATTGTCACT
213	St_Uni_006936	1	SSR	FORWARD	1417	21	55.28	38.1	2	0	AGCCCCTGTTATTTTGTTTAG	168	1621	1621	5	2	AAT	3	AATAATAATAATAATAATAATAAT	24	8
214	St_Uni_006936	1	SSR	REVERSE	1584	21	54.02	33.33	4	2	AATGGTGTGCAATAAAGTTCT
215	St_Uni_006959	1	SSR	FORWARD	698	21	54.87	47.62	4	1	GTGGTCGAGACTTTGTGATAG	159	2424	2424	4	0	AG	2	AGAGAGAGAGAGAG	14	7
216	St_Uni_006959	1	SSR	REVERSE	856	21	55.88	42.86	5	0	ATCTTTCAGATCCAGTTGAGG
217	St_Uni_006959	1	SSR	FORWARD	1832	21	54.43	42.86	3	0	TACCTGAAGAAAAGTCACCAC	152	2424	2424	5	2	CCA	3	CCACCACCACCA	12	4
218	St_Uni_006959	1	SSR	REVERSE	1983	21	55.32	42.86	4	0	TAGGATGGCCTTTAACTCTTC
219	St_Uni_007072	1	SSR	FORWARD	12	21	54.41	33.33	7	3	TTGATTGGTAAAACCAAGTTC	152	3922	3922	5	1	TA	2	TATATATATATATA	14	7
220	St_Uni_007072	1	SSR	REVERSE	163	21	55.51	42.86	6	2	TCATTTACTAGTGCCAACGTC
221	St_Uni_007183	1	SSR	FORWARD	1256	21	55.42	47.62	8	0	TAAAGCACAGGTACCTCACAC	169	5738	5738	4	2	GC	2	GCGCGCGCGCGC	12	6
222	St_Uni_007183	1	SSR	REVERSE	1424	21	54.9	42.86	3	0	TAAGGTGGTGGAACTACAAGA
223	St_Uni_007183	1	SSR	FORWARD	4983	21	54.94	33.33	2	0	TACCGAGAAATAAAATCCACA	172	5738	5738	3	0	AT	2	ATATATATATATATATATATATATATATATAT	32	16
224	St_Uni_007183	1	SSR	REVERSE	5154	21	55.35	42.86	6	2	GCCCCTAATAATCATTCAGAC
225	St_Uni_007297	1	SSR	FORWARD	1472	20	55.16	45	3	2	CTTTGATGGGTAACACTCGT	172	1655	1655	3	1	AT	2	ATATATATATATATATATATATATATATAT	30	15
226	St_Uni_007297	1	SSR	REVERSE	1643	20	55.26	50	7	2	GACACGTGACACGGTACATA
227	St_Uni_007421	1	SSR	FORWARD	2118	21	54.24	33.33	3	1	TTTTTACCATAACTTGGCACT	153	2533	2533	5	2	CAT	3	CATCATCATCATCATCATCAT	21	7
228	St_Uni_007421	1	SSR	REVERSE	2270	21	55.15	38.1	3	2	TAGATTGTATGGCAGCGTAAT
229	St_Uni_007421	1	SSR	FORWARD	1472	21	53.29	33.33	6	2	GGAAGAGAAAATAATGATTGC	218	2533	2533	4	2	TCAT	4	TCATTCATTCAT	12	3
230	St_Uni_007421	1	SSR	REVERSE	1689	21	54.03	33.33	6	0	TAAATCTGCGTGAATATTGTG
231	St_Uni_007760	1	SSR	FORWARD	361	21	55.32	42.86	4	0	TGCTGGGGTAATAATAGTGTG	143	807	807	4	0	ATT	3	ATTATTATTATTATTATTATTATT	24	8
232	St_Uni_007760	1	SSR	REVERSE	503	21	55.71	38.1	4	2	GTTTTTGGATCACTTCTGGAT
233	St_Uni_007816	1	SSR	FORWARD	3504	21	55.06	42.86	4	0	GTCGGAGACAAATTAGACCTT	146	3657	3657	5	1	TA	2	TATATATATATATATATATATATATATA	28	14
234	St_Uni_007816	1	SSR	REVERSE	3649	21	55	38.1	4	2	CAAAGTTCTGTCCATATTTCG
235	St_Uni_007816	1	SSR	FORWARD	1133	20	54.77	50	2	0	ACCTCATTACCACACACTCC	148	3657	3657	5	2	GAA	3	GAAGAAGAAGAA	12	4
236	St_Uni_007816	1	SSR	REVERSE	1280	20	54.15	40	3	2	TTTTTGAGTGCTGACTTGAG
237	St_Uni_007817	1	SSR	FORWARD	2392	21	55.06	42.86	4	0	GTCGGAGACAAATTAGACCTT	146	6113	6113	5	1	TA	2	TATATATATATATATATATATATATATA	28	14
238	St_Uni_007817	1	SSR	REVERSE	2537	21	55	38.1	4	2	CAAAGTTCTGTCCATATTTCG
239	St_Uni_007817	1	SSR	FORWARD	3162	22	55.18	36.36	5	2	GCAAATAAAGTTTCAAGTAGGC	191	6113	6113	5	3	TTAT	4	TTATTTATTTAT	12	3
240	St_Uni_007817	1	SSR	REVERSE	3352	21	55.02	38.1	4	2	ACAGACCACATAATTCGCTTA
241	St_Uni_007964	1	SSR	FORWARD	7	23	51.15	34.78	8	2	GTCACTTTAATGTAGAAGTGTTG	144	2138	2138	3	1	TA	2	TATATATATATATA	14	7
242	St_Uni_007964	1	SSR	REVERSE	150	21	55.04	42.86	4	2	CTAATCAGCGAGTAATGCCTA
243	St_Uni_007982	1	SSR	FORWARD	19	23	53.46	30.43	5	2	GAACAAGAACATTATATTTGACG	161	5006	5006	5	0	AT	2	ATATATATATATATATATATAT	22	11
244	St_Uni_007982	1	SSR	REVERSE	179	21	55.33	33.33	2	0	CGTTTTGATTGCTCTTTATTG
245	St_Uni_007982	1	SSR	FORWARD	4807	22	54.91	40.91	6	3	ACCATGTTGATAACACTGTGAC	149	5006	5006	3	2	ATA	3	ATAATAATAATA	12	4
246	St_Uni_007982	1	SSR	REVERSE	4955	21	55.37	42.86	6	0	AGGTAGGATCGATACGTTTGT
247	St_Uni_008192	1	SSR	FORWARD	429	21	54.22	38.1	4	0	CTTTCAAGAGGAACTAAGCAA	172	5117	5117	4	2	AT	2	ATATATATATATATATATATATAT	24	12
248	St_Uni_008192	1	SSR	REVERSE	600	21	53.12	33.33	4	3	AAGAAAATCGTTACATGAGGT
249	St_Uni_008192	1	SSR	FORWARD	1239	21	55.31	33.33	4	2	ACTTGTTCTTTGGAAATGGAT	143	5117	5117	5	1	AT	2	ATATATATATATATATATAT	20	10
250	St_Uni_008192	1	SSR	REVERSE	1381	21	54.82	42.86	3	1	TAGGTGTTATGGTTCCTGAGA
251	St_Uni_008192	1	SSR	FORWARD	2886	21	55.49	42.86	3	0	ACTCTGATACTGGCAAATCCT	153	5117	5117	4	1	AAG	3	AAGAAGAAGAAGAAG	15	5
252	St_Uni_008192	1	SSR	REVERSE	3038	21	55.33	33.33	2	0	CCCAACAGAAACATAAAAACA
253	St_Uni_008192	1	SSR	FORWARD	3353	21	54.5	33.33	4	2	TTTACTGCATGTTGACGATAA	185	5117	5117	5	2	TAAT	4	TAATTAATTAAT	12	3
254	St_Uni_008192	1	SSR	REVERSE	3537	21	54.31	38.1	5	2	CGATGTCATATCTATCGGTTT
255	St_Uni_008490	1	SSR	FORWARD	538	21	55.02	33.33	3	2	TTCTAAATGGTTTCCGTGTAA	153	1365	1365	7	3	AT	2	ATATATATATATATATATATATATATATATAT	32	16
256	St_Uni_008490	1	SSR	REVERSE	690	21	54.82	42.86	4	2	TCCCTCTCACATTTAGGTACA
257	St_Uni_008665	1	SSR	FORWARD	204	21	55.06	52.38	7	2	GTACAGCCATGTACAGCTCTC	161	386	386	7	3	GT	2	GTGTGTGTGTGTGTGTGTGTGTGTGT	26	13
258	St_Uni_008665	1	SSR	REVERSE	364	22	54.71	36.36	4	2	TGAGACGTTTACATACATCCAT
259	St_Uni_008796	1	SSR	FORWARD	2511	21	54.76	42.86	5	1	CTACGCCGTTATGTGTTACTT	127	4917	4917	4	1	AT	2	ATATATATATATATATATATATATATATATAT	32	16
260	St_Uni_008796	1	SSR	REVERSE	2637	20	55.54	35	4	2	GAAGCGGACAAATGTTTTTA
261	St_Uni_008796	1	SSR	FORWARD	3329	21	55.84	42.86	6	0	CGCCCTAGGTTGTTTATTTAG	173	4917	4917	5	0	AT	2	ATATATATATATAT	14	7
262	St_Uni_008796	1	SSR	REVERSE	3501	21	55.25	38.1	7	2	GCACGTCAATAATTGTGAGAT
263	St_Uni_008797	1	SSR	FORWARD	5944	21	55.25	38.1	7	2	GCACGTCAATAATTGTGAGAT	173	6905	6905	5	0	AT	2	ATATATATATATAT	14	7
264	St_Uni_008797	1	SSR	REVERSE	6116	21	55.84	42.86	6	0	CGCCCTAGGTTGTTTATTTAG
265	St_Uni_008798	1	SSR	FORWARD	2123	23	54.81	39.13	5	2	CTTAACCTAACTGAACTGTTGCT	165	3351	3351	3	1	TA	2	TATATATATATATATATATA	20	10
266	St_Uni_008798	1	SSR	REVERSE	2287	21	55.41	33.33	6	1	CCAAGTATTTGATTTTGACGA
267	St_Uni_009115	1	SSR	FORWARD	465	21	54.43	42.86	3	0	CCATAGGAGTAACCAACAAGA	150	787	787	4	1	GA	2	GAGAGAGAGAGAGAGA	16	8
268	St_Uni_009115	1	SSR	REVERSE	614	21	55.77	38.1	5	2	AACAGCCTTTTGTGAAAGAGT
269	St_Uni_009209	1	SSR	FORWARD	2295	21	55.3	38.1	6	2	AATGGTAAACATGTGCTATGC	153	3983	3983	5	3	ACAA	4	ACAAACAAACAA	12	3
270	St_Uni_009209	1	SSR	REVERSE	2447	21	55.4	33.33	5	3	TATGTGTTTTTCCAAAGCATC
271	St_Uni_009692	1	SSR	FORWARD	2158	22	54.56	36.36	4	0	TTTACAATGGTCTTTACTGTGG	145	5906	5906	5	2	TA	2	TATATATATATATATATATATATA	24	12
272	St_Uni_009692	1	SSR	REVERSE	2302	21	54.78	33.33	4	2	TTTATATTGTCCCTGAACCAA
273	St_Uni_009801	1	SSR	FORWARD	671	22	54.92	45.45	5	2	GGTATCATATCCAGCAGGTACT	154	1905	1905	4	0	AC	2	ACACACACACACACACACAC	20	10
274	St_Uni_009801	1	SSR	REVERSE	824	21	54.67	42.86	5	2	TCTATCTCAGCCTGTTAATGG
275	St_Uni_009832	1	SSR	FORWARD	173	21	54.81	38.1	6	2	GCTTGCCTAGAAAAGAAAGAT	167	1197	1197	3	1	CT	2	CTCTCTCTCTCTCTCTCT	18	9
276	St_Uni_009832	1	SSR	REVERSE	339	21	55.13	42.86	3	0	TGGTTGAAAGACAGAGAGAGA
277	St_Uni_009850	1	SSR	FORWARD	3110	21	54.65	33.33	4	2	TAAATGTCTCTTTTCCATTGC	134	4116	4116	5	0	AT	2	ATATATATATATATATATATATATATAT	28	14
278	St_Uni_009850	1	SSR	REVERSE	3243	21	55.34	42.86	6	0	ACCTACACTTAAGCCGAAAAC
279	St_Uni_009888	1	SSR	FORWARD	3552	22	54.94	36.36	3	3	CTCGCTTATTCAACTACAATCA	160	7652	7652	5	3	CA	2	CACACACACACACACACACA	20	10
280	St_Uni_009888	1	SSR	REVERSE	3711	21	54.64	33.33	4	2	TGTCCGATATTCGATTTTAAG
281	St_Uni_009888	1	SSR	FORWARD	1090	21	55.48	42.86	5	2	CGACTGAGTGATGAAAAGGTA	159	7652	7652	3	2	ATT	3	ATTATTATTATT	12	4
282	St_Uni_009888	1	SSR	REVERSE	1248	21	54.52	33.33	4	2	TTACGCTAGGAAACCAAATTA
283	St_Uni_009976	1	SSR	FORWARD	1311	21	56.03	52.38	4	0	GGAGCTACGAGAGACAAGAAG	167	1642	1642	6	1	GCC	3	GCCGCCGCCGCCGCCGCCGCCGCC	24	8
284	St_Uni_009976	1	SSR	REVERSE	1477	19	55.37	47.37	3	0	TTCTTAGTCGGAGGTTTGG
285	St_Uni_010052	1	SSR	FORWARD	1106	21	54.58	38.1	4	2	TATGCGAGCTAACGATTCTAT	155	1554	1554	3	1	GTC	3	GTCGTCGTCGTCGTCGTC	18	6
286	St_Uni_010052	1	SSR	REVERSE	1260	21	55.48	33.33	3	0	TGGAGCAGCAATAAGTAAAAA
287	St_Uni_010118	1	SSR	FORWARD	707	21	55.05	38.1	6	2	GGTACCATCCAAAGCTATTTT	139	1682	1682	4	0	GGT	3	GGTGGTGGTGGTGGTGGTGGT	21	7
288	St_Uni_010118	1	SSR	REVERSE	845	20	56.18	40	6	3	TTTGATATCGGCAATCAGAC
289	St_Uni_010215	1	SSR	FORWARD	1009	21	54.67	33.33	3	0	TAATCAATCACAAAAGGGTGT	132	1742	1742	3	1	AC	2	ACACACACACACACACAC	18	9
290	St_Uni_010215	1	SSR	REVERSE	1140	21	55.17	42.86	4	2	CAATCATGGACGTACTCAACT
291	St_Uni_010320	1	SSR	FORWARD	672	21	54.71	42.86	4	2	CTCTTTCTGCTTAACAAGTCG	143	2228	2228	8	1	AT	2	ATATATATATATAT	14	7
292	St_Uni_010320	1	SSR	REVERSE	814	21	54.66	38.1	2	0	CTATGGACTTGTTTGTTTGCT
293	St_Uni_010496	1	SSR	FORWARD	4361	21	54.87	33.33	6	0	AATATTGTTTGGGAAAAGACC	154	5305	5305	5	1	AT	2	ATATATATATATATAT	16	8
294	St_Uni_010496	1	SSR	REVERSE	4514	21	54.59	33.33	4	2	AATTTTACACCGATATTGCAG
295	St_Uni_010615	1	SSR	FORWARD	152	21	55.16	42.86	6	3	TCTGATCATGAAAGGTGAGTC	149	3059	3059	5	0	AT	2	ATATATATATATAT	14	7
296	St_Uni_010615	1	SSR	REVERSE	300	21	54.84	42.86	2	2	TGGTGGTCAGTTCTATGCTAT
297	St_Uni_010615	1	SSR	FORWARD	365	20	55.48	40	6	3	GCCGGTTATTAAAGCTTCTT	149	3059	3059	3	1	AT	2	ATATATATATATAT	14	7
298	St_Uni_010615	1	SSR	REVERSE	513	21	55.64	42.86	8	2	GGTCAACATTTGACACTTGAG
299	St_Uni_010622	1	SSR	FORWARD	247	21	54.79	33.33	6	3	ATGCAATGAATTGTCAAGACT	150	1907	1907	6	1	TA	2	TATATATATATATATA	16	8
300	St_Uni_010622	1	SSR	REVERSE	396	21	55.19	42.86	6	2	CCAATTAATACTAGCCCCCTA
301	St_Uni_010622	1	SSR	FORWARD	1222	21	54.78	38.1	3	1	TTAGTCGCATCTTCAATCTTC	142	1907	1907	3	0	ATC	3	ATCATCATCATC	12	4
302	St_Uni_010622	1	SSR	REVERSE	1363	21	54.64	42.86	3	2	CCATCAAACTGGACAATACTC
303	St_Uni_010951	1	SSR	FORWARD	35	21	54.15	38.1	6	2	AATATTTAGTTACGCCAGCAG	147	1698	1698	4	0	TA	2	TATATATATATATATATA	18	9
304	St_Uni_010951	1	SSR	REVERSE	181	21	54.91	47.62	4	0	CGGTAGGATGTAATGTACGAG
305	St_Uni_010951	1	SSR	FORWARD	208	21	54.33	47.62	4	2	CCTTCTTCTGTGTTGCTAGTC	170	1698	1698	6	3	TA	2	TATATATATATATATATATATATA	24	12
306	St_Uni_010951	1	SSR	REVERSE	377	21	54.91	33.33	3	2	TTTTACACCACAACGAAAGAT
307	St_Uni_011040	1	SSR	FORWARD	326	21	55.08	38.1	4	2	GTAAAACCTTTGAGACCGAAT	162	600	600	4	1	AAT	3	AATAATAATAAT	12	4
308	St_Uni_011040	1	SSR	REVERSE	487	20	55.03	35	4	2	ATATGCAGCCAAGGAAAATA
309	St_Uni_011062	1	SSR	FORWARD	363	21	54.99	47.62	3	0	TACTAACTGTCTCGTCGGTGT	145	507	507	3	1	CA	2	CACACACACACACA	14	7
310	St_Uni_011062	1	SSR	REVERSE	507	21	55.67	42.86	4	0	GTCCCCATGTAAAGGATAAGA
311	St_Uni_011075	1	SSR	FORWARD	358	21	54.95	38.1	8	0	GACAATAAACGATATCGCAAC	154	1620	1620	3	2	AG	2	AGAGAGAGAGAGAGAGAG	18	9
312	St_Uni_011075	1	SSR	REVERSE	511	21	55.35	47.62	5	1	CCCCCTAGTAACTTGAACATC
313	St_Uni_011118	1	SSR	FORWARD	805	21	54.89	33.33	4	0	GCGTTAAAATGAAGTGAAAGA	159	1125	1125	5	3	TG	2	TGTGTGTGTGTGTGTGTGTG	20	10
314	St_Uni_011118	1	SSR	REVERSE	963	21	54.58	38.1	3	0	CACCATCTTATTTCCACAATC
315	St_Uni_011292	1	SSR	FORWARD	994	21	54.95	47.62	6	1	CTAGTAATAGCAGCAGGACCA	144	1501	1501	5	1	TTG	3	TTGTTGTTGTTGTTGTTGTTGTTGTTG	27	9
316	St_Uni_011292	1	SSR	REVERSE	1137	21	54.94	38.1	2	2	TAGCGACATTACATTCTCCAT
317	St_Uni_011492	1	SSR	FORWARD	1513	21	54.76	47.62	6	0	GAGTATACCTTTGCCTTCCTC	149	1662	1662	3	1	AT	2	ATATATATATATAT	14	7
318	St_Uni_011492	1	SSR	REVERSE	1661	21	55.52	33.33	6	2	TTGTTATTGTTGGATCGATGT
319	St_Uni_012065	1	SSR	FORWARD	153	22	55.17	31.82	3	3	TGATTTCTCTTGTTGTCTTCAA	139	551	551	3	0	TA	2	TATATATATATATATATA	18	9
320	St_Uni_012065	1	SSR	REVERSE	291	22	54.93	36.36	8	3	TGCATCTTTTAGCAGATGTTAC
321	St_Uni_012095	1	SSR	FORWARD	3664	21	54.18	42.86	4	3	GTATATCCGCTTCGTGTTTAC	148	7435	7435	4	3	AT	2	ATATATATATATATATATATATATATATATATATATATATAT	42	21
322	St_Uni_012095	1	SSR	REVERSE	3811	21	54.18	42.86	4	3	GTATATCCGCTTCGTGTTTAC
323	St_Uni_012156	1	SSR	FORWARD	201	21	55.05	33.33	4	1	CAAAAATTGAACAACTGGAAG	167	894	894	4	2	ACC	3	ACCACCACCACCACCACCACC	21	7
324	St_Uni_012156	1	SSR	REVERSE	367	21	54.84	38.1	4	2	AAACAAAGGTTCCTCAGCTAT
325	St_Uni_012385	1	SSR	FORWARD	129	21	54.99	33.33	4	2	TGTGCTCTCCACAAATAAAAT	166	3913	3913	5	3	AATA	4	AATAAATAAATA	12	3
326	St_Uni_012385	1	SSR	REVERSE	294	21	54.65	33.33	4	0	TTAGTTGCATCCATTTTTCTC
327	St_Uni_012385	1	SSR	FORWARD	3701	22	54.91	40.91	4	2	GGCGTATAGTTTATGGGTTAAG	153	3913	3913	4	0	GACC	4	GACCGACCGACCGACCGACCGACCGACCGACCGACCGACC	40	10
328	St_Uni_012385	1	SSR	REVERSE	3853	21	54.28	42.86	4	0	ATAATGTTGTACGGGTGAGAG
329	St_Uni_012434	1	SSR	FORWARD	3594	21	54.9	38.1	6	0	AAAATGCAGCTGAAGAGTATG	178	5886	5886	5	0	ATT	3	ATTATTATTATTATTATTATT	21	7
330	St_Uni_012434	1	SSR	REVERSE	3771	22	54.42	31.82	6	2	ACAGTCAAGCAGAAATTTGTTA
331	St_Uni_012437	1	SSR	FORWARD	3594	21	54.9	38.1	6	0	AAAATGCAGCTGAAGAGTATG	178	5870	5870	5	0	ATT	3	ATTATTATTATTATTATTATT	21	7
332	St_Uni_012437	1	SSR	REVERSE	3771	22	54.42	31.82	6	2	ACAGTCAAGCAGAAATTTGTTA
333	St_Uni_012461	1	SSR	FORWARD	3942	21	54.64	33.33	4	2	TGTCCGATATTCGATTTTAAG	160	7615	7615	5	3	GT	2	GTGTGTGTGTGTGTGTGTGT	20	10
334	St_Uni_012461	1	SSR	REVERSE	4101	22	54.94	36.36	3	3	CTCGCTTATTCAACTACAATCA
335	St_Uni_012461	1	SSR	FORWARD	6368	21	54.52	33.33	4	2	TTACGCTAGGAAACCAAATTA	159	7615	7615	3	2	ATA	3	ATAATAATAATA	12	4
336	St_Uni_012461	1	SSR	REVERSE	6526	21	55.48	42.86	5	2	CGACTGAGTGATGAAAAGGTA
337	St_Uni_012558	1	SSR	FORWARD	1448	21	55.21	47.62	5	3	GTTGCCATCTCTAAGGAGAGT	148	3058	3058	6	2	GT	2	GTGTGTGTGTGTGT	14	7
338	St_Uni_012558	1	SSR	REVERSE	1595	21	55.02	42.86	5	0	CTGCCTTTTAACCTTAGGAAC
339	St_Uni_012761	1	SSR	FORWARD	1304	21	55.84	38.1	6	0	TTTGTACACTTACCCACGAAA	150	1461	1461	3	3	TAA	3	TAATAATAATAATAATAATAA	21	7
340	St_Uni_012761	1	SSR	REVERSE	1453	21	53.98	38.1	2	2	CAGTATGAAATCTTGTGAGCA
341	St_Uni_012761	1	SSR	FORWARD	22	21	56.18	38.1	7	2	GACGTCGTCATAAATGTCAAA	147	1461	1461	5	3	AAGA	4	AAGAAAGAAAGAAAGA	16	4
342	St_Uni_012761	1	SSR	REVERSE	168	21	54.67	38.1	4	1	GGTGAATTTGGACAATACAAG
343	St_Uni_012822	1	SSR	FORWARD	10	21	55.57	42.86	4	2	AGAAGCTGTCCAGGTAAACAT	160	1762	1762	3	1	AT	2	ATATATATATATATATATAT	20	10
344	St_Uni_012822	1	SSR	REVERSE	169	21	54.65	33.33	4	3	GAATAAAAAGGTGCAATCTGA
345	St_Uni_012822	1	SSR	FORWARD	1330	21	54.94	33.33	3	2	TTTTAGTTCCCACGATGAATA	201	1762	1762	5	3	ATAA	4	ATAAATAAATAA	12	3
346	St_Uni_012822	1	SSR	REVERSE	1530	21	54.67	52.38	2	2	GGCTGTCTGTAGTCGTAGGTA
347	St_Uni_013319	1	SSR	FORWARD	871	21	54.11	38.1	4	2	AGCTGGAGGTGTATTTTGATA	197	2490	2490	5	1	ATT	3	ATTATTATTATT	12	4
348	St_Uni_013319	1	SSR	REVERSE	1067	21	54.02	38.1	5	3	TACCTCGACGATATTCTGATT
349	St_Uni_013319	1	SSR	FORWARD	1759	21	55.35	42.86	4	2	TGCTCCTGCTAATACTGGTAA	165	2490	2490	8	3	TAA	3	TAATAATAATAA	12	4
350	St_Uni_013319	1	SSR	REVERSE	1923	23	55.24	30.43	4	2	CATTTAGCAGGTATTTCATCAAT
351	St_Uni_013855	1	SSR	FORWARD	1361	21	55.84	38.1	6	0	TTTGTACACTTACCCACGAAA	150	1518	1518	3	3	TAA	3	TAATAATAATAATAATAATAA	21	7
352	St_Uni_013855	1	SSR	REVERSE	1510	21	53.98	38.1	2	2	CAGTATGAAATCTTGTGAGCA
353	St_Uni_013982	1	SSR	FORWARD	182	21	54.7	33.33	6	2	AAGCTAAAACGTTATGCAAGA	143	324	324	4	0	AT	2	ATATATATATATATAT	16	8
354	St_Uni_013982	1	SSR	REVERSE	324	22	51.75	36.36	5	0	CTCAAGTTATCAAAACACTCAC
355	St_Uni_014001	1	SSR	FORWARD	3	19	55.1	31.58	4	0	ATTCACGCAATTCACAAAA	151	422	422	3	0	AT	2	ATATATATATATATATATATAT	22	11
356	St_Uni_014001	1	SSR	REVERSE	153	21	55.12	38.1	4	0	AACATCAGTCGAACAAACATC
357	St_Uni_014605	1	SSR	FORWARD	183	21	55.3	42.86	6	0	ATCTGGATGGTATAGCAAGGT	152	337	337	3	2	TCA	3	TCATCATCATCATCATCATCATCATCATCATCATCA	36	12
358	St_Uni_014605	1	SSR	REVERSE	334	21	55.33	47.62	3	1	AGGACCGTAGCAAGTAAAGAC
359	St_Uni_014806	1	SSR	FORWARD	1947	21	54.43	33.33	2	2	TGTTCGTTTGTTTACTTGTGA	154	2108	2108	3	2	GT	2	GTGTGTGTGTGTGT	14	7
360	St_Uni_014806	1	SSR	REVERSE	2100	18	62.51	66.67	3	1	ACACCCAGCGAGCCTGTC
361	St_Uni_015034	1	SSR	FORWARD	142	21	55.35	33.33	5	3	AAAAAGAGATTTGAGGCAAAC	150	547	547	5	1	GAG	3	GAGGAGGAGGAGGAG	15	5
362	St_Uni_015034	1	SSR	REVERSE	291	21	55.23	42.86	2	0	TTCTTCATCTTCCTCCTCTTC
363	St_Uni_015153	1	SSR	FORWARD	12	21	54.61	42.86	3	3	CTTTCATAGCATACCGACAGT	162	252	252	4	1	AGT	3	AGTAGTAGTAGTAGTAGTAGTAGT	24	8
364	St_Uni_015153	1	SSR	REVERSE	173	21	54.88	33.33	6	2	CGCTTAGGTAAATTTTGATGA
365	St_Uni_015330	1	SSR	FORWARD	3475	21	54.73	47.62	5	3	TCTGAGTTCTGTTAGGACTGC	143	6220	6220	5	2	TCA	3	TCATCATCATCATCATCATCATCATCA	27	9
366	St_Uni_015330	1	SSR	REVERSE	3617	21	54.99	47.62	8	3	TGAGCTAGCTGAGTCTCAATC
367	St_Uni_015588	1	SSR	FORWARD	101	21	54.8	38.1	5	3	TCTCGTTTATGTGACTCCATT	144	255	255	5	2	TG	2	TGTGTGTGTGTGTGTGTGTGTGTGTGTGTGTGTG	34	17
368	St_Uni_015588	1	SSR	REVERSE	244	21	54.79	38.1	6	2	ACCACCTATACAACGTTCAAA
369	St_Uni_016007	1	SSR	FORWARD	6	21	54.56	38.1	5	3	TCTGCTTCCTATTGCCTATAA	144	741	741	8	3	AT	2	ATATATATATATATATAT	18	9
370	St_Uni_016007	1	SSR	REVERSE	149	21	54.53	38.1	4	1	ATGGGAAGTAGGAAAACACTT
371	St_Uni_016062	1	SSR	FORWARD	42	22	55.24	31.82	8	2	GCGCAGGATTATTAAAAATTAG	158	1203	1203	3	0	AT	2	ATATATATATATATATATAT	20	10
372	St_Uni_016062	1	SSR	REVERSE	199	22	55.33	36.36	6	0	TCATGATTACAAAAGACACAGG
373	St_Uni_016142	1	SSR	FORWARD	2187	21	55.44	42.86	4	2	CATCTGAGTACCAAAGCCATA	145	2738	2738	4	2	AT	2	ATATATATATATATATATATATAT	24	12
374	St_Uni_016142	1	SSR	REVERSE	2331	21	54.29	33.33	4	0	CTATTTGAAGTCGGAAAAATG
375	St_Uni_016149	1	SSR	FORWARD	62	21	54.45	42.86	5	0	CTTAGTAATCAATGCCGAGAG	125	567	567	4	1	AT	2	ATATATATATATATAT	16	8
376	St_Uni_016149	1	SSR	REVERSE	186	21	54.74	42.86	3	3	GATACGAAACGACGACTTCTA
377	St_Uni_016153	1	SSR	FORWARD	2211	21	55.17	42.86	4	2	TGTCACTACTAACCTGCGTTT	145	6447	6447	6	1	GT	2	GTGTGTGTGTGTGTGTGT	18	9
378	St_Uni_016153	1	SSR	REVERSE	2355	22	55.24	40.91	5	1	AATATCGTCGTTAGTCATAGCC
379	St_Uni_016153	1	SSR	FORWARD	1792	21	55.19	33.33	5	2	TGTTACGCATGATGTCAATTA	147	6447	6447	5	2	ATA	3	ATAATAATAATA	12	4
380	St_Uni_016153	1	SSR	REVERSE	1938	21	54.8	38.1	6	2	AAACTGACTCGATCACCATTA
381	St_Uni_016153	1	SSR	FORWARD	6025	21	54.94	33.33	6	0	TACATTCGTAAAAATGGAGGA	161	6447	6447	4	0	GCGA	4	GCGAGCGAGCGA	12	3
382	St_Uni_016153	1	SSR	REVERSE	6185	21	55.29	42.86	6	2	AACATATACATGAGCGACGAC
383	St_Uni_017033	1	SSR	FORWARD	2714	21	54.97	33.33	6	2	TGGTTTAGAGTGAAATTTGGA	164	2904	2904	4	1	AT	2	ATATATATATATATAT	16	8
384	St_Uni_017033	1	SSR	REVERSE	2877	21	54.8	38.1	6	3	TCGATATTGATGTCTCGATCT
385	St_Uni_017214	1	SSR	FORWARD	207	21	55.52	42.86	2	0	TACTCACAGGCAACAAATAGG	156	567	567	5	3	ACA	3	ACAACAACAACAACAACAACA	21	7
386	St_Uni_017214	1	SSR	REVERSE	362	21	54.58	38.1	4	0	ACATAACATCTTGCTCTTTGG
387	St_Uni_017446	1	SSR	FORWARD	535	21	54.64	38.1	6	2	ATGTAACTGGGTTGATCAGAA	155	2748	2748	5	1	AT	2	ATATATATATATAT	14	7
388	St_Uni_017446	1	SSR	REVERSE	689	21	54.91	42.86	6	2	TATTAAAGCCAGAGACGTCAG
389	St_Uni_017446	1	SSR	FORWARD	2592	21	56.15	47.62	5	2	CATCAGGTGACCGTGTAGTTA	139	2748	2748	4	1	TA	2	TATATATATATATA	14	7
390	St_Uni_017446	1	SSR	REVERSE	2730	19	54.62	42.11	4	3	CACGCAAAGATGTCTGAAT
391	St_Uni_017616	1	SSR	FORWARD	26	20	53.98	30	6	3	CGAAACGAAATGTATTTGAA	195	259	259	7	2	AT	2	ATATATATATATAT	14	7
392	St_Uni_017616	1	SSR	REVERSE	220	21	56.22	33.33	4	3	ATGGACTTTTCGTCACAATTT
393	St_Uni_017729	1	SSR	FORWARD	1465	21	54.88	33.33	5	1	AAGATAATGTTGCGGATATGA	141	1796	1796	3	2	GT	2	GTGTGTGTGTGTGTGT	16	8
394	St_Uni_017729	1	SSR	REVERSE	1605	21	54.92	38.1	5	2	GTATTGCCAAAAAGCTGTCTA
395	St_Uni_017946	1	SSR	FORWARD	11	22	54.85	31.82	4	3	GAAAATTATGCTCAAAGATTCC	180	919	919	4	1	TACA	4	TACATACATACATACATACATACATACATACA	32	8
396	St_Uni_017946	1	SSR	REVERSE	190	21	55.16	38.1	4	0	TGTTTGCATCCCTAGTTAAGA
397	St_Uni_018038	1	SSR	FORWARD	516	22	54.91	36.36	8	2	GACGCTTATTTGCACATAGATA	159	1008	1008	6	3	AC	2	ACACACACACACACACACACAC	22	11
398	St_Uni_018038	1	SSR	REVERSE	674	21	55.1	38.1	4	0	TGCCTATTATTGCATCTGTCT
399	St_Uni_018041	1	SSR	FORWARD	885	21	54.16	42.86	4	0	ACAGGCTTCTAGTCTTCCTTT	181	1071	1071	5	3	AT	2	ATATATATATATAT	14	7
400	St_Uni_018041	1	SSR	REVERSE	1065	18	60.75	66.67	2	0	CGAAGGGGTAGGCAGAGG
401	St_Uni_018085	1	SSR	FORWARD	1387	21	55.18	38.1	4	2	AACGACATCATTAACTGGTTG	144	1621	1621	4	3	GA	2	GAGAGAGAGAGAGA	14	7
402	St_Uni_018085	1	SSR	REVERSE	1530	21	55.22	38.1	5	2	TCTGCGACAAGTCTTTTGTAT
403	St_Uni_018412	1	SSR	FORWARD	486	21	54.45	42.86	8	3	CGTCTGCTTACAAGAAGAATC	152	1285	1285	4	1	AGAA	4	AGAAAGAAAGAA	12	3
404	St_Uni_018412	1	SSR	REVERSE	637	21	55.11	42.86	3	1	AGTGTCTCCATCATTCAACAG
405	St_Uni_018599	1	SSR	FORWARD	593	21	54.99	42.86	5	1	GTTTGACACTCAGATTGCTTC	226	847	847	4	2	AT	2	ATATATATATATATATATATATAT	24	12
406	St_Uni_018599	1	SSR	REVERSE	818	20	55.53	35	8	2	GTTTTGTTGCAAAAACGAGT
407	St_Uni_018636	1	SSR	FORWARD	72	21	55.93	47.62	6	2	GTGAACTATAGGCGTGGATCT	139	820	820	3	0	AT	2	ATATATATATATATATATAT	20	10
408	St_Uni_018636	1	SSR	REVERSE	210	21	54.92	38.1	4	2	GTGAACATCAAATTCTTCTGC
409	St_Uni_019212	1	SSR	FORWARD	606	21	54.86	38.1	3	2	AGCACCCATAAAAGTGTCATA	150	899	899	4	2	AT	2	ATATATATATATAT	14	7
410	St_Uni_019212	1	SSR	REVERSE	755	21	54.86	42.86	4	2	CCCTGTTGTTGCATTATAGTC
411	St_Uni_019518	1	SSR	FORWARD	2405	21	55.02	33.33	4	2	GTTTTTGGGAGAATAATCGTT	181	5892	5892	5	1	AC	2	ACACACACACACACAC	16	8
412	St_Uni_019518	1	SSR	REVERSE	2585	21	55.44	38.1	4	1	TCCTTAATGGGTTTATCTCGT
413	St_Uni_019518	1	SSR	FORWARD	3217	21	54.64	33.33	6	1	TTTAGAAAATTCTGTGCTGCT	143	5892	5892	3	0	TAT	3	TATTATTATTAT	12	4
414	St_Uni_019518	1	SSR	REVERSE	3359	21	55.26	38.1	6	3	AGTGCTTGATCATTACCATTG
415	St_Uni_019518	1	SSR	FORWARD	2192	21	54.91	33.33	4	2	TTAAAAACCAGTTCGTGACAT	161	5892	5892	5	3	ATAA	4	ATAAATAAATAA	12	3
416	St_Uni_019518	1	SSR	REVERSE	2352	21	55.07	33.33	5	2	TTGTGTTGCTAAGAAATTGGT
417	St_Uni_019859	1	SSR	FORWARD	1100	21	54.77	33.33	4	2	AGTGTTTATTGTTTGCCATGT	144	1897	1897	4	0	GT	2	GTGTGTGTGTGTGTGT	16	8
418	St_Uni_019859	1	SSR	REVERSE	1243	21	55.98	38.1	6	2	TCCATCCGTTAAGGAATTAAG
419	St_Uni_019859	1	SSR	FORWARD	1455	20	54.85	50	4	2	GAGATGCTCTAATGGTGGAG	136	1897	1897	7	2	AGTA	4	AGTAAGTAAGTA	12	3
420	St_Uni_019859	1	SSR	REVERSE	1590	21	55.01	47.62	4	2	GGTCCACTAGCCATCTTCTAT
421	St_Uni_020084	1	SSR	FORWARD	7	19	54.65	42.11	3	3	GGAAAATGGGAGTGATGAT	125	1491	1491	4	0	ATA	3	ATAATAATAATAATAATAATAATA	24	8
422	St_Uni_020084	1	SSR	REVERSE	131	21	55.29	42.86	4	2	TGACTGCTTTGTTCGAGTAGT
423	St_Uni_020315	1	SSR	FORWARD	190	21	54.1	33.33	6	1	ATTGATGAATGTTGAAGAACC	149	503	503	4	0	TGA	3	TGATGATGATGATGATGATGATGA	24	8
424	St_Uni_020315	1	SSR	REVERSE	338	21	55.39	38.1	6	2	GAATTATTGGTCACAGCTGAA
425	St_Uni_020474	1	SSR	FORWARD	273	22	55.21	40.91	6	2	CAAATAGTAGACCCAACGTTCT	160	433	433	6	1	AT	2	ATATATATATATATATATATAT	22	11
426	St_Uni_020474	1	SSR	REVERSE	432	21	55.76	33.33	4	3	GCGCTATTTTTCTTTCCTAAA
427	St_Uni_020847	1	SSR	FORWARD	185	21	54.5	33.33	4	0	TGTAATTTTGAGGGAATGAAG	134	2194	2194	4	0	AT	2	ATATATATATAT	12	6
428	St_Uni_020847	1	SSR	REVERSE	318	21	55.3	38.1	4	0	AAATCTCGACACAAGTGAATG
429	St_Uni_020847	1	SSR	FORWARD	28	21	53.97	38.1	4	0	ATCTGTATTGAGCTTGGTGTT	127	2194	2194	6	2	TTA	3	TTATTATTATTATTATTATTA	21	7
430	St_Uni_020847	1	SSR	REVERSE	154	21	54.78	38.1	4	3	CTTGGCACCTAAATACTTGAA
431	St_Uni_020847	1	SSR	FORWARD	1103	21	54.41	38.1	6	2	AAACAAGTGTTGAAACGTACC	163	2194	2194	4	2	TATT	4	TATTTATTTATT	12	3
432	St_Uni_020847	1	SSR	REVERSE	1265	21	54.76	38.1	6	2	CCAAGGAGTAATATTTGCGTA
433	St_Uni_020847	1	SSR	FORWARD	1103	21	54.41	38.1	6	2	AAACAAGTGTTGAAACGTACC	163	2194	2194	4	2	TTTC	4	TTTCTTTCTTTC	12	3
434	St_Uni_020847	1	SSR	REVERSE	1265	21	54.76	38.1	6	2	CCAAGGAGTAATATTTGCGTA
435	St_Uni_021072	1	SSR	FORWARD	54	22	54.29	31.82	8	2	CTGATAAATATCAAAAGCATGG	164	952	952	3	1	TA	2	TATATATATATATATATATATA	22	11
436	St_Uni_021072	1	SSR	REVERSE	217	21	54.84	38.1	4	2	AAAGCAGACCTCAATTAACCT
437	St_Uni_021133	1	SSR	FORWARD	109	21	54.67	33.33	5	2	AATGCAGAAAATTGCATAGTC	149	452	452	4	1	AC	2	ACACACACACACAC	14	7
438	St_Uni_021133	1	SSR	REVERSE	257	21	54.63	42.86	4	3	AACTCAAGCATCCAGTTAGTG
439	St_Uni_021208	1	SSR	FORWARD	197	22	55.22	36.36	4	0	TTAAGTGGTGTGTTGATAATGG	182	569	569	5	0	AC	2	ACACACACACAC	12	6
440	St_Uni_021208	1	SSR	REVERSE	378	21	54.58	38.1	4	3	GCACACAGACTCAGAATTTTT
441	St_Uni_021208	1	SSR	FORWARD	210	21	55.06	42.86	3	0	TGATAATGGACACACACACAC	169	569	569	3	0	AT	2	ATATATATATATAT	14	7
442	St_Uni_021208	1	SSR	REVERSE	378	21	54.58	38.1	4	3	GCACACAGACTCAGAATTTTT
443	St_Uni_021479	1	SSR	FORWARD	532	21	56.49	47.62	4	2	GGGCGACTCTGTCAAATATAG	147	1536	1536	4	0	AATT	4	AATTAATTAATT	12	3
444	St_Uni_021479	1	SSR	REVERSE	678	21	55.21	38.1	6	0	ATTACCTAATTCCAAGGCAAG
445	St_Uni_022073	1	SSR	FORWARD	525	21	54.41	47.62	3	0	CTCGTAGCCAGTGTTCTTTAC	152	1587	1587	4	3	CAT	3	CATCATCATCATCATCATCATCAT	24	8
446	St_Uni_022073	1	SSR	REVERSE	676	21	54.9	42.86	4	3	ACTTGGTGCTTAGAGGAAAGT
447	St_Uni_022465	1	SSR	FORWARD	290	21	55.55	38.1	4	1	ATGGTGTATTCATCGTCGTAA	166	888	888	3	2	TA	2	TATATATATATATATA	16	8
448	St_Uni_022465	1	SSR	REVERSE	455	21	54.58	42.86	4	3	GACCTGTGTCATTAAGGCTAA
449	St_Uni_022832	1	SSR	FORWARD	3000	21	54.76	42.86	8	2	TCAGACCTTAAAGTTGAGCAC	143	3785	3785	6	0	TA	2	TATATATATATATATATATATATATATATATATA	34	17
450	St_Uni_022832	1	SSR	REVERSE	3142	21	55	38.1	3	2	GAGGTCTTGAATAACGGAAAT
451	St_Uni_022832	1	SSR	FORWARD	3328	21	54.56	42.86	6	2	TCACTCTCAATGTGTACATGC	141	3785	3785	5	2	TTTA	4	TTTATTTATTTA	12	3
452	St_Uni_022832	1	SSR	REVERSE	3468	23	54.99	30.43	4	3	ACAATTACATGCTTGACATAACA
453	St_Uni_023160	1	SSR	FORWARD	744	21	54.63	42.86	4	2	GACGTAAAGAGGGAAAATACC	156	3154	3154	4	1	AT	2	ATATATATATATATATATATATATATATATATATAT	36	18
454	St_Uni_023160	1	SSR	REVERSE	899	21	54.63	42.86	7	0	ATGTCGTCGACTCTACTTTTG
455	St_Uni_026016	1	SSR	FORWARD	106	21	56.39	33.33	6	0	TCAACTTTGAAAACATTCGTG	158	344	344	5	1	TA	2	TATATATATATATA	14	7
456	St_Uni_026016	1	SSR	REVERSE	263	21	54.85	38.1	5	2	TTAAGTTACCGTCAAAACTGC
457	St_Uni_026480	1	SSR	FORWARD	26	21	53.9	38.1	8	2	TACTGTCATGTCAGAAAAACG	146	262	262	4	0	GA	2	GAGAGAGAGAGAGA	14	7
458	St_Uni_026480	1	SSR	REVERSE	171	21	54.72	42.86	3	0	GACAAACAAGTGGTAAGATGG
459	St_Uni_027082	1	SSR	FORWARD	334	22	54.37	31.82	8	2	AACATTACATATGTTTGGTTCG	149	484	484	6	3	TG	2	TGTGTGTGTGTGTGTG	16	8
460	St_Uni_027082	1	SSR	REVERSE	482	21	55.02	47.62	6	3	CGAACACCAAGTAGTTGTAGG
461	St_Uni_027308	1	SSR	FORWARD	5	18	59.11	55.56	2	0	CTTCTGGCGTTTGGCTCT	174	306	306	4	2	CA	2	CACACACACACACACACACACACA	24	12
462	St_Uni_027308	1	SSR	REVERSE	178	20	55.82	50	4	2	GGACAAGTACAACGTGAAGC
463	St_Uni_027554	1	SSR	FORWARD	155	21	54.87	33.33	2	0	ATTTTCATTTTTCCACTACCC	151	326	326	3	1	GA	2	GAGAGAGAGAGAGA	14	7
464	St_Uni_027554	1	SSR	REVERSE	305	21	55.58	47.62	4	2	CTTAAACCACTTACGGAGGTC
465	St_Uni_028057	1	SSR	FORWARD	35	21	55.28	47.62	4	1	TCAGTTCTGTCTAGCGTGAGT	153	345	345	5	2	TG	2	TGTGTGTGTGTGTGTGTGTGTGTGTGTGTG	30	15
466	St_Uni_028057	1	SSR	REVERSE	187	21	54.54	38.1	4	2	CAAATTCGGAGGTATGAACTA
467	St_Uni_029252	1	SSR	FORWARD	18	21	55.57	42.86	4	2	AGAAGCTGTCCAGGTAAACAT	160	477	477	4	2	AT	2	ATATATATATATATATATAT	20	10
468	St_Uni_029252	1	SSR	REVERSE	177	21	55.5	33.33	7	3	ACATTTTTGGCAAAGGAGTAT
469	St_Uni_029489	1	SSR	FORWARD	1956	20	54.97	45	4	1	GTTTTGACAGAGCAGAAACC	141	2567	2567	5	1	GA	2	GAGAGAGAGAGAGA	14	7
470	St_Uni_029489	1	SSR	REVERSE	2096	21	54.8	42.86	2	2	CTTTTGACTGCTGACTACGAT
471	St_Uni_029490	1	SSR	FORWARD	1956	20	54.97	45	4	1	GTTTTGACAGAGCAGAAACC	150	2631	2631	4	0	GA	2	GAGAGAGAGAGAGA	14	7
472	St_Uni_029490	1	SSR	REVERSE	2105	21	55.18	38.1	4	1	TAATTCGTAGTCAGCGTCATT
473	St_Uni_029670	1	SSR	FORWARD	52	21	54.29	42.86	7	2	GGTTTGTAAGAAACGTAGTCG	162	270	270	7	2	TC	2	TCTCTCTCTCTCTCTC	16	8
474	St_Uni_029670	1	SSR	REVERSE	213	21	54.72	38.1	5	2	TTTTCTTAGATCACCTGAACG
475	St_Uni_029886	1	SSR	FORWARD	12	19	55.61	36.84	4	2	GCCGTTTTCGAGATTAAAA	103	959	959	3	1	TA	2	TATATATATATATA	14	7
476	St_Uni_029886	1	SSR	REVERSE	114	20	55.5	45	5	3	GTGATGTCAAGTGCGACATA
477	St_Uni_029901	1	SSR	FORWARD	1003	21	54.67	38.1	4	2	CTTGATGGAAATTGGTACAAC	165	1261	1261	3	0	GT	2	GTGTGTGTGTGTGT	14	7
478	St_Uni_029901	1	SSR	REVERSE	1167	21	54.7	38.1	5	3	CATGAGCATTGATTCACTACA
479	St_Uni_029902	1	SSR	FORWARD	782	21	54.67	38.1	4	2	CTTGATGGAAATTGGTACAAC	165	1040	1040	3	0	GT	2	GTGTGTGTGTGTGT	14	7
480	St_Uni_029902	1	SSR	REVERSE	946	21	54.7	38.1	5	3	CATGAGCATTGATTCACTACA
481	St_Uni_030003	1	SSR	FORWARD	936	21	55.15	38.1	4	2	AAATAATGTTGAGGGCTCTTC	151	1102	1102	4	0	TA	2	TATATATATATATATATATATATATATATA	30	15
482	St_Uni_030003	1	SSR	REVERSE	1086	20	54.98	35	3	2	TTTGGTGGCAGAGTAAAAAT
483	St_Uni_030003	1	SSR	FORWARD	1	21	54.76	33.33	4	0	TAATTTCCCAACCTTTTCTCT	168	1102	1102	3	1	ATA	3	ATAATAATAATAATA	15	5
484	St_Uni_030003	1	SSR	REVERSE	168	21	54.83	33.33	4	2	ACTGATCGTTTCCATGTTTTA
485	St_Uni_030004	1	SSR	FORWARD	1090	21	55.15	38.1	4	2	AAATAATGTTGAGGGCTCTTC	151	1256	1256	4	0	TA	2	TATATATATATATATATATATATATATATA	30	15
486	St_Uni_030004	1	SSR	REVERSE	1240	20	54.98	35	3	2	TTTGGTGGCAGAGTAAAAAT
487	St_Uni_030004	1	SSR	FORWARD	1	21	54.76	33.33	4	0	TAATTTCCCAACCTTTTCTCT	168	1256	1256	3	1	ATA	3	ATAATAATAATAATA	15	5
488	St_Uni_030004	1	SSR	REVERSE	168	21	54.83	33.33	4	2	ACTGATCGTTTCCATGTTTTA
489	St_Uni_030005	1	SSR	FORWARD	1050	21	55.15	38.1	4	2	AAATAATGTTGAGGGCTCTTC	151	1216	1216	4	0	TA	2	TATATATATATATATATATATATATATATA	30	15
490	St_Uni_030005	1	SSR	REVERSE	1200	20	54.98	35	3	2	TTTGGTGGCAGAGTAAAAAT
491	St_Uni_030005	1	SSR	FORWARD	1	21	54.76	33.33	4	0	TAATTTCCCAACCTTTTCTCT	168	1216	1216	3	1	ATA	3	ATAATAATAATAATA	15	5
492	St_Uni_030005	1	SSR	REVERSE	168	21	54.83	33.33	4	2	ACTGATCGTTTCCATGTTTTA
493	St_Uni_030026	1	SSR	FORWARD	2	18	60.97	66.67	4	1	ACCCCGTCAGGTGAGGAC	178	5340	5340	4	2	AAG	3	AAGAAGAAGAAGAAGAAGAAGAAGAAG	27	9
494	St_Uni_030026	1	SSR	REVERSE	179	20	55.24	45	4	0	GGATTTCCTTTGCTCTCTCT
495	St_Uni_030026	1	SSR	FORWARD	4159	21	55.07	42.86	2	0	TAGGGAGTAGGGTTTTTATGG	153	5340	5340	4	2	ATG	3	ATGATGATGATGATG	15	5
496	St_Uni_030026	1	SSR	REVERSE	4311	21	54.97	33.33	4	3	TCACCTCTGGTCAAAATTAAA
497	St_Uni_030026	1	SSR	FORWARD	4512	21	54.61	38.1	5	3	GATTGGGCAAAGTGTTACTTA	148	5340	5340	5	3	TTTC	4	TTTCTTTCTTTC	12	3
498	St_Uni_030026	1	SSR	REVERSE	4659	21	55.22	38.1	2	2	CAACTGACTGAAAAACACCAT
499	St_Uni_030409	1	SSR	FORWARD	5257	21	53.91	38.1	6	2	CAAAGTATTCGCTACCTTGAT	156	6919	6919	5	2	TA	2	TATATATATATATA	14	7
500	St_Uni_030409	1	SSR	REVERSE	5412	21	54.65	47.62	2	0	AATACAGCCAGCACTACACTC
501	St_Uni_030409	1	SSR	FORWARD	5392	21	54.65	47.62	2	1	GAGTGTAGTGCTGGCTGTATT	211	6919	6919	5	3	AAT	3	AATAATAATAAT	12	4
502	St_Uni_030409	1	SSR	REVERSE	5602	21	54.49	33.33	6	2	GAATCGAATTCAAACAGGTTA
503	St_Uni_030436	1	SSR	FORWARD	762	21	54.45	42.86	3	0	ATGCTATTTGAGTGGGTAGTG	151	950	950	5	3	TG	2	TGTGTGTGTGTGTGTGTGTGTGTGTGTGTGTG	32	16
504	St_Uni_030436	1	SSR	REVERSE	912	21	54.79	38.1	6	2	ACCACCTATACAACGTTCAAA
505	St_Uni_031092	1	SSR	FORWARD	73	21	55.47	38.1	4	2	TACGAAACCCGTTCCTATATT	144	343	343	5	2	AT	2	ATATATATATATATAT	16	8
506	St_Uni_031092	1	SSR	REVERSE	216	21	54.89	33.33	3	2	GAAGAAATGGAATGGAAGATT
507	St_Uni_031093	1	SSR	FORWARD	3	21	54.7	38.1	5	2	CTGTGATGTTGCATCTGATTA	151	249	249	5	2	AT	2	ATATATATATATATAT	16	8
508	St_Uni_031093	1	SSR	REVERSE	153	21	55.38	47.62	6	0	TAAGTCTCCTAGAAGCCAACC
509	St_Uni_031645	1	SSR	FORWARD	117	21	54.72	33.33	5	3	ATGTGCCTCATTTCCATATTA	171	292	292	5	3	AAAC	4	AAACAAACAAAC	12	3
510	St_Uni_031645	1	SSR	REVERSE	287	21	54.8	38.1	4	2	ACGTATAAACTCTCGCAAATG
511	St_Uni_031809	1	SSR	FORWARD	243	21	55.87	33.33	5	3	CGCTTTGAAAACAACTTACAA	163	449	449	6	2	TA	2	TATATATATATATATATATA	20	10
512	St_Uni_031809	1	SSR	REVERSE	405	18	54.53	38.89	3	2	CCGTTTCCAAGATTCAAA
513	St_Uni_032003	1	SSR	FORWARD	1603	22	53.99	36.36	7	1	GCATTTACTACAATGAATCACC	177	1964	1964	4	1	AT	2	ATATATATATATATATAT	18	9
514	St_Uni_032003	1	SSR	REVERSE	1779	21	54.96	33.33	6	0	GCATGAATTTTAAAGAGCAGA
515	St_Uni_032426	1	SSR	FORWARD	1680	20	55.38	30	4	2	GCAATCGAAATGTTTGTTTT	148	2750	2750	6	1	AT	2	ATATATATATATATATATAT	20	10
516	St_Uni_032426	1	SSR	REVERSE	1827	21	54.88	33.33	6	2	AAGAATATTACGGATGCATGA
517	St_Uni_032476	1	SSR	FORWARD	659	21	55.54	47.62	5	3	GTACCTGGATACCGAGATCAT	149	1364	1364	4	2	AT	2	ATATATATATATAT	14	7
518	St_Uni_032476	1	SSR	REVERSE	807	21	55.13	38.1	4	1	ATCGAGTCTGCATTACAAAGA
519	St_Uni_034336	1	SSR	FORWARD	332	19	55.14	36.84	3	0	TTTTTATTCCCAACGAACC	125	460	460	5	0	TA	2	TATATATATATATA	14	7
520	St_Uni_034336	1	SSR	REVERSE	456	20	53.59	30	4	2	TTTTTCCATAAGAAGCATCA
521	St_Uni_034356	1	SSR	FORWARD	427	20	55.3	35	6	2	TTTTTCACTCGCGAATAAGT	144	607	607	4	2	TAA	3	TAATAATAATAATAATAATAATAA	24	8
522	St_Uni_034356	1	SSR	REVERSE	570	21	54.02	33.33	4	2	AATGGTGTGCAATAAAGTTCT
523	St_Uni_034721	1	SSR	FORWARD	1	21	55.96	38.1	5	2	TTTTGCTTCAAGTATCAGCAG	146	265	265	6	2	TA	2	TATATATATATATA	14	7
524	St_Uni_034721	1	SSR	REVERSE	146	21	55.87	33.33	6	3	AAAAAGAATTGGATCCTTGTG
525	St_Uni_034756	1	SSR	FORWARD	225	20	54.87	40	5	1	GCCCGAGTGATTTAATAATG	141	2141	2141	5	2	AGA	3	AGAAGAAGAAGA	12	4
526	St_Uni_034756	1	SSR	REVERSE	365	21	55.75	47.62	4	1	TCTGACTGGGGTATCCTTTAC
527	St_Uni_034757	1	SSR	FORWARD	352	21	55.12	42.86	6	2	AAGGAACCTTGATAACGGTAG	145	2102	2102	4	1	AGA	3	AGAAGAAGAAGA	12	4
528	St_Uni_034757	1	SSR	REVERSE	496	21	54.83	42.86	4	2	GGTAGGATCTAATTTGGGGTA
529	St_Uni_034758	1	SSR	FORWARD	352	21	55.12	42.86	6	2	AAGGAACCTTGATAACGGTAG	145	2429	2429	4	1	AGA	3	AGAAGAAGAAGA	12	4
530	St_Uni_034758	1	SSR	REVERSE	496	21	54.83	42.86	4	2	GGTAGGATCTAATTTGGGGTA
531	St_Uni_034759	1	SSR	FORWARD	330	21	54.9	42.86	3	2	AAGAGACCCTAAACAAGCACT	154	1937	1937	5	1	AGA	3	AGAAGAAGAAGA	12	4
532	St_Uni_034759	1	SSR	REVERSE	483	21	55.86	42.86	4	2	CTGGGGTATCCTTTACGATTA
533	St_Uni_034760	1	SSR	FORWARD	330	21	54.9	42.86	3	2	AAGAGACCCTAAACAAGCACT	154	2264	2264	5	1	AGA	3	AGAAGAAGAAGA	12	4
534	St_Uni_034760	1	SSR	REVERSE	483	21	55.86	42.86	4	2	CTGGGGTATCCTTTACGATTA
535	St_Uni_034761	1	SSR	FORWARD	225	20	54.87	40	5	1	GCCCGAGTGATTTAATAATG	141	1814	1814	5	2	AGA	3	AGAAGAAGAAGA	12	4
536	St_Uni_034761	1	SSR	REVERSE	365	21	55.75	47.62	4	1	TCTGACTGGGGTATCCTTTAC
537	St_Uni_035197	1	SSR	FORWARD	2349	21	55.02	33.33	5	3	ACGCCACGAAACATATAATAA	166	2793	2793	4	2	TA	2	TATATATATATATA	14	7
538	St_Uni_035197	1	SSR	REVERSE	2514	21	54.9	38.1	5	2	GTAAGCAAATCGCATTAGGTA
539	St_Uni_035493	1	SSR	FORWARD	70	21	55.18	47.62	2	0	GGAGGAGTGGTAGAAGAGAAA	150	291	291	5	2	GA	2	GAGAGAGAGAGAGA	14	7
540	St_Uni_035493	1	SSR	REVERSE	219	21	55.44	38.1	3	0	TGAAAATCTCTGGTGTTCTTG
541	St_Uni_036027	1	SSR	FORWARD	326	21	55.15	33.33	5	2	AACTCATTAAGTGCAATCGAA	223	794	794	4	1	AT	2	ATATATATATATATAT	16	8
542	St_Uni_036027	1	SSR	REVERSE	548	22	54.67	36.36	8	3	CCAAATATATCTGTCCACAATG
543	St_Uni_036604	1	SSR	FORWARD	386	21	55.17	38.1	6	0	GCACAATTATGTGAAGTTGGT	179	1190	1190	5	1	GGA	3	GGAGGAGGAGGAGGAGGAGGA	21	7
544	St_Uni_036604	1	SSR	REVERSE	564	21	55.01	42.86	5	0	ACATTGTCTTCTTCCTCTTCC
545	St_Uni_037340	1	SSR	FORWARD	1	22	53.92	36.36	4	2	CGTGAAGCTCATACTGATATTT	151	4128	4128	5	3	AT	2	ATATATATATATATATAT	18	9
546	St_Uni_037340	1	SSR	REVERSE	151	21	55.15	33.33	4	2	AAAGCATCGTAGTGAAATCAA
547	St_Uni_037340	1	SSR	FORWARD	192	21	55.47	38.1	5	3	TCTTGTGAAAAGGCATAACAC	159	4128	4128	4	3	ATAA	4	ATAAATAAATAA	12	3
548	St_Uni_037340	1	SSR	REVERSE	350	21	54.35	33.33	4	2	CTGCATGGGAATTTTATACAT
549	St_Uni_037340	1	SSR	FORWARD	1156	21	54.97	38.1	4	0	TTTGATACACTTCCATGCTCT	148	4128	4128	5	3	ATAA	4	ATAAATAAATAA	12	3
550	St_Uni_037340	1	SSR	REVERSE	1303	21	55.6	38.1	8	2	AAAGCTTTGGAAACTAAGTGC
551	St_Uni_037450	1	SSR	FORWARD	12	22	54.65	36.36	3	0	TCAGTGTATTCTTTCTGTTTGG	132	365	365	3	0	TTA	3	TTATTATTATTATTATTATTA	21	7
552	St_Uni_037450	1	SSR	REVERSE	143	21	54.86	47.62	5	0	CTAGCACGTTTGAGTCTCTGT
553	St_Uni_039197	1	SSR	FORWARD	12	21	55.08	38.1	4	2	TTACCATAGCGTCGTGTTAAT	144	2474	2474	5	1	AT	2	ATATATATATATATAT	16	8
554	St_Uni_039197	1	SSR	REVERSE	155	21	54.46	38.1	4	2	TGTGTCAAATCGCTACAGATA
555	St_Uni_039567	1	SSR	FORWARD	264	19	54.19	47.37	6	2	GTGTGATGGCAGATCTTGT	152	422	422	4	3	GA	2	GAGAGAGAGAGAGA	14	7
556	St_Uni_039567	1	SSR	REVERSE	415	22	54.73	45.45	8	1	CACTGTACGTTACACTGACACA
557	St_Uni_039568	1	SSR	FORWARD	176	19	54.19	47.37	6	2	GTGTGATGGCAGATCTTGT	152	334	334	4	3	GA	2	GAGAGAGAGAGAGA	14	7
558	St_Uni_039568	1	SSR	REVERSE	327	22	54.73	45.45	8	1	CACTGTACGTTACACTGACACA
559	St_Uni_041481	1	SSR	FORWARD	21	21	55.4	38.1	2	2	ATCCTTCTTCACAATCCCTTA	120	293	293	4	0	TA	2	TATATATATATATATA	16	8
560	St_Uni_041481	1	SSR	REVERSE	140	21	54.1	33.33	5	1	ATTCATCTTTCAAATGGTGTC
561	St_Uni_042706	1	SSR	FORWARD	595	21	54.74	33.33	4	2	AATCACGGACTTGAATATGAA	150	2606	2606	5	3	AAC	3	AACAACAACAAC	12	4
562	St_Uni_042706	1	SSR	REVERSE	744	21	55.41	47.62	3	1	GACGCTGCTACATTCAGTAAG
563	St_Uni_043084	1	SSR	FORWARD	17	21	55.15	38.1	5	2	TAGAAAGCTGATGCTTATTGC	139	630	630	5	2	TC	2	TCTCTCTCTCTCTC	14	7
564	St_Uni_043084	1	SSR	REVERSE	155	21	55.15	38.1	8	1	AAATAACGTACGTAAGGCACA
565	St_Uni_043515	1	SSR	FORWARD	1567	21	55	47.62	4	2	GGACACATACCTGTTGGAGTA	153	1760	1760	3	1	TAA	3	TAATAATAATAATAATAATAATAA	24	8
566	St_Uni_043515	1	SSR	REVERSE	1719	23	54.28	30.43	7	3	TGAGCTTGTTGTTACAAATAAAG
567	St_Uni_043555	1	SSR	FORWARD	380	21	55.18	38.1	6	2	CGTCAAGTGTTGGTATCAAAT	171	574	574	4	0	TA	2	TATATATATATATATATATA	20	10
568	St_Uni_043555	1	SSR	REVERSE	550	23	55.6	30.43	4	2	GTGTTTTATTTTTAATGGTGTGC
569	St_Uni_044037	1	SSR	FORWARD	800	20	55.23	45	6	2	AAACGAACACCGTTGTAGTC	136	4597	4597	4	1	TA	2	TATATATATATATATA	16	8
570	St_Uni_044037	1	SSR	REVERSE	935	22	54.9	31.82	4	2	ACAAACATTCATAGTTGCCATA
571	St_Uni_044148	1	SSR	FORWARD	187	21	55.08	38.1	4	2	TGATCCGTTAATCTCTCGTTA	187	381	381	3	0	TG	2	TGTGTGTGTGTGTGTGTGTGTGTGTGTGTG	30	15
572	St_Uni_044148	1	SSR	REVERSE	373	19	54.53	57.89	4	0	GGTCGTACTGGAACTCCTC
573	St_Uni_044273	1	SSR	FORWARD	62	21	54.84	42.86	6	2	ATGTACAGACCAGAGCCAATA	150	1558	1558	4	2	AT	2	ATATATATATATATATAT	18	9
574	St_Uni_044273	1	SSR	REVERSE	211	21	54.67	33.33	4	2	TGCTTACGTTGTTGTGTTTTA
575	St_Uni_044273	1	SSR	FORWARD	1219	19	56.05	47.37	4	3	CCCAGGCACATCCTTAATA	149	1558	1558	4	1	TGTT	4	TGTTTGTTTGTTTGTT	16	4
576	St_Uni_044273	1	SSR	REVERSE	1367	21	54.84	33.33	2	2	GTGGGAATACGGAAATAAAAT
577	St_Uni_044274	1	SSR	FORWARD	62	21	54.84	42.86	6	2	ATGTACAGACCAGAGCCAATA	150	1391	1391	4	2	AT	2	ATATATATATATATATAT	18	9
578	St_Uni_044274	1	SSR	REVERSE	211	21	54.67	33.33	4	2	TGCTTACGTTGTTGTGTTTTA
579	St_Uni_044274	1	SSR	FORWARD	1052	19	56.05	47.37	4	3	CCCAGGCACATCCTTAATA	149	1391	1391	4	1	TGTT	4	TGTTTGTTTGTTTGTT	16	4
580	St_Uni_044274	1	SSR	REVERSE	1200	21	54.84	33.33	2	2	GTGGGAATACGGAAATAAAAT
581	St_Uni_045219	1	SSR	FORWARD	2930	21	55	38.1	5	2	TGTCCTCGGATAACAACTTTA	150	3291	3291	4	0	AT	2	ATATATATATATATAT	16	8
582	St_Uni_045219	1	SSR	REVERSE	3079	21	55.88	33.33	4	2	AAATTAACAATGAAGGCCAAC
583	St_Uni_046029	1	SSR	FORWARD	20	20	55.44	40	7	3	GTCAAATTTTGCGTGAGACT	150	872	872	5	2	TAT	3	TATTATTATTATTATTATTAT	21	7
584	St_Uni_046029	1	SSR	REVERSE	169	21	54.94	33.33	6	2	AAAATGAATAGGGAATTCGTC
585	St_Uni_046301	1	SSR	FORWARD	1035	20	55.45	45	4	1	CAGGCACAAGAAGATCAAGT	156	1238	1238	3	0	GC	2	GCGCGCGCGCGCGCGC	16	8
586	St_Uni_046301	1	SSR	REVERSE	1190	19	55.33	57.89	5	3	ACGTCGTCCAGGTAGTAGC
587	St_Uni_046302	1	SSR	FORWARD	603	20	55.45	45	4	1	CAGGCACAAGAAGATCAAGT	156	806	806	3	0	GC	2	GCGCGCGCGCGCGCGC	16	8
588	St_Uni_046302	1	SSR	REVERSE	758	19	55.33	57.89	5	3	ACGTCGTCCAGGTAGTAGC
589	St_Uni_046783	1	SSR	FORWARD	111	21	54.72	38.1	4	2	CCTCGTTGACTTTAATCTTGA	132	463	463	5	2	GT	2	GTGTGTGTGTGTGTGT	16	8
590	St_Uni_046783	1	SSR	REVERSE	242	21	56.23	38.1	4	0	GCATAAAAATCCGGTACATTC
591	St_Uni_046845	1	SSR	FORWARD	216	21	53.12	42.86	4	2	GCTAAGATCCTGCGATATAGT	142	747	747	4	2	TA	2	TATATATATATATATA	16	8
592	St_Uni_046845	1	SSR	REVERSE	357	21	55.18	38.1	4	2	ACGCTCAACGACAATTATAGA
593	St_Uni_047309	1	SSR	FORWARD	12	20	55.12	45	6	2	GACCTATCGGTTCTTCATCA	197	410	410	4	0	GAT	3	GATGATGATGATGATGATGAT	21	7
594	St_Uni_047309	1	SSR	REVERSE	208	21	54.94	47.62	5	2	AGGTAATACAGGAGGTTCGTC
595	St_Uni_047750	1	SSR	FORWARD	288	21	55.34	38.1	4	2	AAACACCTCCATCGACTTAAT	164	451	451	4	0	TA	2	TATATATATATATATATATATA	22	11
596	St_Uni_047750	1	SSR	REVERSE	451	21	54.55	33.33	5	3	GGGAATTTTGATAAGGAAAAC
597	St_Uni_047803	1	SSR	FORWARD	65	21	55.22	42.86	4	2	GGTGAGATTAGTTCGATCACA	158	240	240	5	3	AC	2	ACACACACACACAC	14	7
598	St_Uni_047803	1	SSR	REVERSE	222	19	54.38	36.84	6	2	CATCATTCGAAAACGATGT
599	St_Uni_047838	1	SSR	FORWARD	140	21	54.67	47.62	5	3	ATGCAGTGTACTACCACAGGT	160	410	410	3	1	TGA	3	TGATGATGATGATGATGATGA	21	7
600	St_Uni_047838	1	SSR	REVERSE	299	21	55.4	38.1	4	1	TGATGAAGGTCGAAATAACAG
601	St_Uni_048048	1	SSR	FORWARD	271	21	55.32	38.1	5	2	AATTCGGAAGAGTTTCGATAG	121	486	486	6	1	TA	2	TATATATATATATATA	16	8
602	St_Uni_048048	1	SSR	REVERSE	391	21	54.42	33.33	3	3	TCTCCATTCTTCCATTTTATG
603	St_Uni_049045	1	SSR	FORWARD	373	21	55.5	38.1	5	2	AACGATTCCGAGTCAAGTATT	154	693	693	5	1	AC	2	ACACACACACACAC	14	7
604	St_Uni_049045	1	SSR	REVERSE	526	21	55.37	42.86	6	2	AGGCCTGGATGTACTTTGTAT
605	St_Uni_049098	1	SSR	FORWARD	266	21	53.86	33.33	7	1	GACGCTGAAATCATTTTTACT	142	407	407	6	0	AT	2	ATATATATATATATATATATAT	22	11
606	St_Uni_049098	1	SSR	REVERSE	407	23	54.04	30.43	5	0	GAATGTTTTACTTTCTTCATTCC
607	St_Uni_049169	1	SSR	FORWARD	117	22	53.82	31.82	5	1	CACATAGCCTTATTTGTTGATT	155	647	647	4	2	TA	2	TATATATATATATA	14	7
608	St_Uni_049169	1	SSR	REVERSE	271	21	54.83	33.33	4	3	ATGTTTCCGTGTCATCTTAAA
609	St_Uni_049457	1	SSR	FORWARD	25	21	54.6	33.33	4	1	TTTTCATCTTCTTTCCTGATG	150	225	225	2	1	TC	2	TCTCTCTCTCTCTCTC	16	8
610	St_Uni_049457	1	SSR	REVERSE	174	21	55.06	42.86	2	0	GTTTCTGCTCTTCTCTTTTCC
611	St_Uni_050582	1	SSR	FORWARD	111	21	54.9	38.1	4	2	TAATAGGACCGACGATTATGA	248	1277	1277	4	0	CTAT	4	CTATCTATCTATCTATCTAT	20	5
612	St_Uni_050582	1	SSR	REVERSE	358	21	55.85	42.86	8	3	TAGGACAAATATTGCCTACCC
613	St_Uni_051340	1	SSR	FORWARD	121	21	55.25	42.86	3	3	CTTATGACGAACACCAACTGT	138	272	272	4	3	TAT	3	TATTATTATTATTATTATTATTAT	24	8
614	St_Uni_051340	1	SSR	REVERSE	258	21	55.11	38.1	4	2	AAATGGGAGTATTGATCCAGT
615	St_Uni_051421	1	SSR	FORWARD	3347	21	54.7	38.1	4	0	TGATGCCTTTCTATACCTTTG	158	5883	5883	4	2	AT	2	ATATATATATATAT	14	7
616	St_Uni_051421	1	SSR	REVERSE	3504	21	54.94	42.86	4	1	GCATTCATGTTCTATCTACGG
617	St_Uni_052061	1	SSR	FORWARD	503	21	55.08	42.86	7	3	CCATCGACATTGTCAGTATCT	158	1075	1075	3	0	TA	2	TATATATATATATA	14	7
618	St_Uni_052061	1	SSR	REVERSE	660	21	55.01	42.86	2	1	TATCCCCTAAAAACTCTGGTC
619	St_Uni_052225	1	SSR	FORWARD	2648	21	55.05	33.33	8	3	TCAATTTCGAAACCTATCAGA	153	3968	3968	5	2	AT	2	ATATATATATATATAT	16	8
620	St_Uni_052225	1	SSR	REVERSE	2800	21	54.82	33.33	7	3	ATCGAATCGACATCTTCAATA
621	St_Uni_052875	1	SSR	FORWARD	2331	21	55.39	38.1	6	3	GGATTTGCAACATTCTGAGTA	145	3260	3260	4	1	AT	2	ATATATATATATATATATATATATATAT	28	14
622	St_Uni_052875	1	SSR	REVERSE	2475	21	55.39	38.1	3	0	GCTTCAATACCAATCAAGACA
623	St_Uni_053685	1	SSR	FORWARD	235	18	55.21	44.44	4	0	GCATGGAAACGCTTATTG	151	867	867	4	2	TTA	3	TTATTATTATTATTA	15	5
624	St_Uni_053685	1	SSR	REVERSE	385	21	55	38.1	6	2	AGACGTTAACCGCATATATCA
625	St_Uni_054629	1	SSR	FORWARD	1025	21	54.66	38.1	4	2	ACCTAGTCCGAAATAACGATT	164	1626	1626	5	2	TTTA	4	TTTATTTATTTA	12	3
626	St_Uni_054629	1	SSR	REVERSE	1188	21	54.68	38.1	5	3	GATAATCAGTGGAGCGTTAAA
627	St_Uni_054630	1	SSR	FORWARD	1008	21	54.66	38.1	4	2	ACCTAGTCCGAAATAACGATT	164	1609	1609	5	2	TTTA	4	TTTATTTATTTA	12	3
628	St_Uni_054630	1	SSR	REVERSE	1171	21	54.68	38.1	5	3	GATAATCAGTGGAGCGTTAAA
629	St_Uni_054784	1	SSR	FORWARD	89	21	53.18	38.1	6	3	AAGTATTGCTAGATTCCTTGC	146	238	238	4	1	TCA	3	TCATCATCATCATCATCATCATCATCATCATCA	33	11
630	St_Uni_054784	1	SSR	REVERSE	234	19	55.29	57.89	8	1	CAGCAGTCGACTACCACAG
631	St_Uni_054851	1	SSR	FORWARD	38	21	54.81	38.1	4	3	ACTTGTTAAGCTCGGGATAAT	153	420	420	5	1	AC	2	ACACACACACACAC	14	7
632	St_Uni_054851	1	SSR	REVERSE	190	21	55.31	33.33	4	3	CGAACAAATGAAATCAACAGT
633	St_Uni_054876	1	SSR	FORWARD	239	21	54.65	33.33	4	0	GGTTGAGCTGATAAAATGAAA	148	646	646	4	0	TGAA	4	TGAATGAATGAA	12	3
634	St_Uni_054876	1	SSR	REVERSE	386	21	55.85	38.1	5	2	TGGCAATAATCTGACCAAGTA
635	St_Uni_055443	1	SSR	FORWARD	972	21	54.79	33.33	8	3	GACAATTGTGGAGAAATTTTG	150	1871	1871	4	1	TA	2	TATATATATATATA	14	7
636	St_Uni_055443	1	SSR	REVERSE	1121	21	54.98	38.1	4	2	TATTAAGCCCCATGACAAGTA
637	St_Uni_055444	1	SSR	FORWARD	79	22	54.93	31.82	6	3	AAGTTCTAAAACAAGGGTTCAA	137	252	252	5	1	TA	2	TATATATATATATA	14	7
638	St_Uni_055444	1	SSR	REVERSE	215	21	53.98	38.1	5	1	TAAACCGTAAACTTTGAGGAG
639	St_Uni_055641	1	SSR	FORWARD	1	21	53.79	33.33	2	0	TCTTTGTATTTGTGTTTGTGG	166	1983	1983	5	2	TA	2	TATATATATATATATATATATATATATATATA	32	16
640	St_Uni_055641	1	SSR	REVERSE	166	21	55.15	38.1	4	2	GACATTTCCGATTGACAGATA
641	St_Uni_055641	1	SSR	FORWARD	1016	22	54.99	40.91	4	2	CATCTCAACTATCGAACTGATG	147	1983	1983	4	1	TATC	4	TATCTATCTATC	12	3
642	St_Uni_055641	1	SSR	REVERSE	1162	21	54.38	33.33	2	2	TTATTTTCTTTCTCTCGTGGA
643	St_Uni_055652	1	SSR	FORWARD	3671	21	54.64	33.33	4	2	TGTCCGATATTCGATTTTAAG	160	7344	7344	5	3	GT	2	GTGTGTGTGTGTGTGTGTGT	20	10
644	St_Uni_055652	1	SSR	REVERSE	3830	22	54.94	36.36	3	3	CTCGCTTATTCAACTACAATCA
645	St_Uni_055652	1	SSR	FORWARD	6097	21	54.52	33.33	4	2	TTACGCTAGGAAACCAAATTA	159	7344	7344	3	2	ATA	3	ATAATAATAATA	12	4
646	St_Uni_055652	1	SSR	REVERSE	6255	21	55.48	42.86	5	2	CGACTGAGTGATGAAAAGGTA
647	St_Uni_055833	1	SSR	FORWARD	171	21	55.54	47.62	5	2	GAACTTACGACTCTCGTGTGA	127	297	297	4	3	AT	2	ATATATATATATAT	14	7
648	St_Uni_055833	1	SSR	REVERSE	297	21	55.51	42.86	5	0	GGAAACGGTTATAGGAAAGTG
649	St_Uni_056331	1	SSR	FORWARD	295	21	55.72	33.33	8	2	AGTTAACTTCACGCCAATTTT	143	2474	2474	4	0	TG	2	TGTGTGTGTGTGTGTGTGTGTGTGTGTGTG	30	15
650	St_Uni_056331	1	SSR	REVERSE	437	21	54.77	33.33	5	0	AGCACATTTAATTCTTCGTTG
651	St_Uni_056358	1	SSR	FORWARD	2588	21	55.11	38.1	5	2	GACTCGATTTTGAAAGGAGAT	150	3344	3344	5	1	TA	2	TATATATATATATA	14	7
652	St_Uni_056358	1	SSR	REVERSE	2737	21	55.18	38.1	3	2	TGATTGAGTTGGAGATGAAAC
653	St_Uni_056358	1	SSR	FORWARD	1383	21	54.63	52.38	4	3	GTGGTATAGGTACGGACACTG	186	3344	3344	6	2	GGCG	4	GGCGGGCGGGCG	12	3
654	St_Uni_056358	1	SSR	REVERSE	1568	21	54.97	47.62	4	3	CACTTTGTCCTGTAGAACTGG
655	St_Uni_056373	1	SSR	FORWARD	111	20	55.13	40	4	2	GGGTGCATTACGTTTTGTAT	152	283	283	5	3	TA	2	TATATATATATATATA	16	8
656	St_Uni_056373	1	SSR	REVERSE	262	21	55.96	33.33	8	0	TCCAAATAGCAATTTTTACCC
657	St_Uni_056709	1	SSR	FORWARD	360	21	55.41	33.33	8	3	CATGTTTTTCGGAAACATCTA	148	2868	2868	4	2	AT	2	ATATATATATATAT	14	7
658	St_Uni_056709	1	SSR	REVERSE	507	20	54.92	30	5	3	AAAATGCTTTAACCAATGGA
659	St_Uni_056709	1	SSR	FORWARD	1722	21	54.86	38.1	2	1	TGGTGATGTGATTGTGTTAGA	152	2868	2868	7	2	GT	2	GTGTGTGTGTGT	12	6
660	St_Uni_056709	1	SSR	REVERSE	1873	21	55.46	47.62	4	2	GTTGTCAGTTGTCATCACCTC
661	St_Uni_056709	1	SSR	FORWARD	569	20	54.99	40	3	3	GTATGATGGTGGCAAATCTT	137	2868	2868	4	1	AAAG	4	AAAGAAAGAAAG	12	3
662	St_Uni_056709	1	SSR	REVERSE	705	21	54.42	38.1	4	2	TGCTATGTCGATTAAGCCTAT
663	St_Uni_056712	1	SSR	FORWARD	360	21	55.41	33.33	8	3	CATGTTTTTCGGAAACATCTA	148	2957	2957	4	2	AT	2	ATATATATATATAT	14	7
664	St_Uni_056712	1	SSR	REVERSE	507	20	54.92	30	5	3	AAAATGCTTTAACCAATGGA
665	St_Uni_056712	1	SSR	FORWARD	1818	21	53.73	38.1	6	2	CGGACTGTACAATGTTGATTA	153	2957	2957	6	1	GT	2	GTGTGTGTGTGT	12	6
666	St_Uni_056712	1	SSR	REVERSE	1970	21	55.36	42.86	4	2	AGAATGCTGTTGTCAGTTGTC
667	St_Uni_056712	1	SSR	FORWARD	569	20	54.99	40	3	3	GTATGATGGTGGCAAATCTT	137	2957	2957	4	1	AAAG	4	AAAGAAAGAAAG	12	3
668	St_Uni_056712	1	SSR	REVERSE	705	21	54.42	38.1	4	2	TGCTATGTCGATTAAGCCTAT
669	St_Uni_056824	1	SSR	FORWARD	536	21	55.22	38.1	5	2	GCATGTTAGAAAACTTTGTGC	144	1691	1691	5	2	TA	2	TATATATATATATA	14	7
670	St_Uni_056824	1	SSR	REVERSE	679	21	54.95	33.33	2	0	ATTCATCTATTTTTCCCCAAG
671	St_Uni_057054	1	SSR	FORWARD	4	20	54.28	30	2	2	TTGGTTTTTATTTCACGACA	146	392	392	6	2	AT	2	ATATATATATATAT	14	7
672	St_Uni_057054	1	SSR	REVERSE	149	20	55.31	30	5	1	AAAATCAAATTGGCATCAAG
673	St_Uni_057065	1	SSR	FORWARD	38	21	54.4	38.1	7	0	AATAAGACCATGCCATGTAAG	145	280	280	3	1	CAA	3	CAACAACAACAACAACAACAA	21	7
674	St_Uni_057065	1	SSR	REVERSE	182	21	55.12	33.33	2	0	CACGAAAAGAAACAAAACAAC
675	St_Uni_057674	1	SSR	FORWARD	1453	21	55.4	33.33	3	2	TTCAAACTAAATGGGAGGAAT	150	1610	1610	4	1	TA	2	TATATATATATATATA	16	8
676	St_Uni_057674	1	SSR	REVERSE	1602	21	54.95	47.62	6	2	CGGCTACGAGTTCTGTAGATA
677	St_Uni_058144	1	SSR	FORWARD	544	21	54.2	38.1	3	2	GTGGACATAAAACCAATCCTA	144	1504	1504	5	3	TAA	3	TAATAATAATAATAATAATAA	21	7
678	St_Uni_058144	1	SSR	REVERSE	687	21	54.71	42.86	3	3	TCTCCTCAGACTTTGTTTCAG
679	St_Uni_058144	1	SSR	FORWARD	727	21	54.89	38.1	5	0	ACAATGTAGAAGACGGTGAAA	162	1504	1504	4	2	AGA	3	AGAAGAAGAAGAAGA	15	5
680	St_Uni_058144	1	SSR	REVERSE	888	21	54.88	42.86	7	3	CACTCAATAGCTCAGCTTCAT
681	St_Uni_058236	1	SSR	FORWARD	213	21	55.23	33.33	4	2	AAAACAGTGCAAGAACGAATA	129	341	341	5	3	AAC	3	AACAACAACAACAACAACAACAAC	24	8
682	St_Uni_058236	1	SSR	REVERSE	341	18	52.09	33.33	4	0	GGCCTTTTTGTTTCTTTT
683	St_Uni_059034	1	SSR	FORWARD	9	21	55.32	33.33	4	2	ATTTTACGCGATTGCTACATA	150	413	413	3	2	AC	2	ACACACACACACACACACAC	20	10
684	St_Uni_059034	1	SSR	REVERSE	158	21	54.72	38.1	3	0	AGTATTTTACGGCACTTGTTG
685	St_Uni_059678	1	SSR	FORWARD	12	19	55.92	42.11	2	2	GGTTTCGGTTGGATTGTAA	172	341	341	4	1	AC	2	ACACACACACACACACACAC	20	10
686	St_Uni_059678	1	SSR	REVERSE	183	21	54.76	33.33	6	3	TTGCTAGGCAATTTTCTCTAA
687	St_Uni_059711	1	SSR	FORWARD	165	21	55.02	38.1	5	3	TCAAACGCTCACCATACTATT	158	1282	1282	7	1	CCA	3	CCACCACCACCA	12	4
688	St_Uni_059711	1	SSR	REVERSE	322	19	54.96	47.37	2	0	TCTGTGATGGTGATGGAAC
689	St_Uni_059711	1	SSR	FORWARD	165	21	55.02	38.1	5	3	TCAAACGCTCACCATACTATT	158	1282	1282	7	1	CCA	3	CCACCACCACCACCA	15	5
690	St_Uni_059711	1	SSR	REVERSE	322	19	54.96	47.37	2	0	TCTGTGATGGTGATGGAAC
691	St_Uni_059711	1	SSR	FORWARD	165	21	55.02	38.1	5	3	TCAAACGCTCACCATACTATT	158	1282	1282	7	1	ACC	3	ACCACCACCACC	12	4
692	St_Uni_059711	1	SSR	REVERSE	322	19	54.96	47.37	2	0	TCTGTGATGGTGATGGAAC
693	St_Uni_059874	1	SSR	FORWARD	64	21	54.54	33.33	3	2	CACACGAAGAATGAAAAATCT	156	364	364	3	1	AG	2	AGAGAGAGAGAGAGAG	16	8
694	St_Uni_059874	1	SSR	REVERSE	219	21	55.93	47.62	6	2	GTCTAGCTATCCACCACGAAT
695	St_Uni_061495	1	SSR	FORWARD	646	21	55.21	47.62	5	3	GTTGCCATCTCTAAGGAGAGT	148	1165	1165	6	2	GT	2	GTGTGTGTGTGTGT	14	7
696	St_Uni_061495	1	SSR	REVERSE	793	21	55.02	42.86	5	0	CTGCCTTTTAACCTTAGGAAC
697	St_Uni_061497	1	SSR	FORWARD	1437	21	55.21	47.62	5	3	GTTGCCATCTCTAAGGAGAGT	148	2501	2501	6	2	GT	2	GTGTGTGTGTGTGT	14	7
698	St_Uni_061497	1	SSR	REVERSE	1584	21	55.02	42.86	5	0	CTGCCTTTTAACCTTAGGAAC
699	St_Uni_061824	1	SSR	FORWARD	9	18	54.81	44.44	4	2	AATACGGGCGTGATGATA	172	1206	1206	4	1	AT	2	ATATATATATATATATATAT	20	10
700	St_Uni_061824	1	SSR	REVERSE	180	21	54.72	33.33	6	0	TCAATAAGGCCATAAAACAAG
701	St_Uni_062001	1	SSR	FORWARD	159	20	54.67	35	3	3	ATTTGGATGTCTGGAAGAAA	152	2999	2999	7	3	TTA	3	TTATTATTATTATTATTATTA	21	7
702	St_Uni_062001	1	SSR	REVERSE	310	23	55.34	39.13	4	2	GCTAATATCGACAGCTAAATACG
703	St_Uni_062001	1	SSR	FORWARD	1885	21	54.93	42.86	4	1	ACTGTGCCTACATAAAGGTGA	146	2999	2999	5	0	AAT	3	AATAATAATAAT	12	4
704	St_Uni_062001	1	SSR	REVERSE	2030	21	55.64	33.33	5	0	CCTTTGGAACTTAAAAATTGG
705	St_Uni_062001	1	SSR	FORWARD	54	21	52.82	33.33	6	3	ATTGTATATATGCCACGCTTA	158	2999	2999	5	3	AACA	4	AACAAACAAACA	12	3
706	St_Uni_062001	1	SSR	REVERSE	211	20	55.01	40	3	3	TTACAAACAGGCGGTCTTAT
707	St_Uni_062394	1	SSR	FORWARD	510	21	55.18	38.1	4	2	TGTGTTGTGCAGGTTTACATA	144	841	841	4	2	TTA	3	TTATTATTATTA	12	4
708	St_Uni_062394	1	SSR	REVERSE	653	21	55.51	38.1	6	2	TTTGATTCCCTTACGTAGGTT
709	St_Uni_062458	1	SSR	FORWARD	8	21	54.19	42.86	6	2	AGCTATGAGCTAAATGAGACG	138	3516	3516	4	1	AT	2	ATATATATATATATATATATAT	22	11
710	St_Uni_062458	1	SSR	REVERSE	145	21	54.87	47.62	4	2	CACGACTTGTCTGGAGAATAC
711	St_Uni_062458	1	SSR	FORWARD	1571	20	54.93	40	4	2	TTTCCATCTTCTAGCTTTGC	144	3516	3516	4	1	TTTA	4	TTTATTTATTTA	12	3
712	St_Uni_062458	1	SSR	REVERSE	1714	21	55.92	38.1	3	2	TCAATAAGACAGTGCGTGAAT
713	St_Uni_062485	1	SSR	FORWARD	49	21	55.15	38.1	3	2	GAGGCATTGGTCTTTCTTTAT	138	275	275	4	2	AC	2	ACACACACACACACAC	16	8
714	St_Uni_062485	1	SSR	REVERSE	186	21	55.56	42.86	5	2	CAGATCATCCAAGCACTAGAA
715	St_Uni_062656	1	SSR	FORWARD	62	21	55.71	38.1	4	2	TGCCATAATTCATACGTGACT	157	243	243	5	2	TCA	3	TCATCATCATCATCATCATCA	21	7
716	St_Uni_062656	1	SSR	REVERSE	218	21	54.88	33.33	3	1	TAATGACGATGATGACAATGA
717	St_Uni_063119	1	SSR	FORWARD	36	21	54.61	33.33	4	1	AAAATTGTGAAATGCTACCTG	156	452	452	4	2	CA	2	CACACACACACACACA	16	8
718	St_Uni_063119	1	SSR	REVERSE	191	21	54.78	33.33	4	1	TGGGGTATAGAAAATGAAACA
719	St_Uni_063386	1	SSR	FORWARD	153	21	55.11	42.86	4	0	CAATGTCAGATGTCAAGAGGT	145	5534	5534	4	1	AT	2	ATATATATATATATAT	16	8
720	St_Uni_063386	1	SSR	REVERSE	297	21	54.86	42.86	4	1	ATTCGTACACTCGCTAACTTG
721	St_Uni_063897	1	SSR	FORWARD	476	21	55.04	33.33	4	2	TTGCCGTATCAGTTGTTAAAT	150	625	625	4	3	AC	2	ACACACACACACAC	14	7
722	St_Uni_063897	1	SSR	REVERSE	625	19	51.02	31.58	6	2	ATGGGTTTTTGATCATGTA
723	St_Uni_064276	1	SSR	FORWARD	5	21	55.12	38.1	4	1	AACGTGAATTGTGAAGATGAC	149	634	634	5	3	CAA	3	CAACAACAACAACAACAACAACAA	24	8
724	St_Uni_064276	1	SSR	REVERSE	153	22	55.3	36.36	5	3	TTGGGAGTATTGTCATATCCTT
725	St_Uni_064477	1	SSR	FORWARD	315	21	55.51	47.62	4	2	CGTAGGGATTAGCCTTCTCTA	167	482	482	3	2	ATA	3	ATAATAATAATAATAATAATA	21	7
726	St_Uni_064477	1	SSR	REVERSE	481	21	55.76	33.33	6	2	TTTCCGTTTGGTGTACAAATA
727	St_Uni_065076	1	SSR	FORWARD	620	21	54.9	38.1	6	0	AAAATGCAGCTGAAGAGTATG	178	2912	2912	5	0	ATT	3	ATTATTATTATTATTATTATT	21	7
728	St_Uni_065076	1	SSR	REVERSE	797	22	54.42	31.82	6	2	ACAGTCAAGCAGAAATTTGTTA
729	St_Uni_065077	1	SSR	FORWARD	620	21	54.9	38.1	6	0	AAAATGCAGCTGAAGAGTATG	178	2896	2896	5	0	ATT	3	ATTATTATTATTATTATTATT	21	7
730	St_Uni_065077	1	SSR	REVERSE	797	22	54.42	31.82	6	2	ACAGTCAAGCAGAAATTTGTTA
731	St_Uni_065593	1	SSR	FORWARD	2161	21	55.18	38.1	4	2	CAAAGCTGATTGAAAGTGAAC	153	2677	2677	5	0	TA	2	TATATATATATATATA	16	8
732	St_Uni_065593	1	SSR	REVERSE	2313	21	54.32	33.33	4	2	ACAGCATTTTTACAAGGAAGA
733	St_Uni_065935	1	SSR	FORWARD	134	21	54.89	33.33	5	3	TTTATTGTCCAAGAGAATCCA	130	268	268	4	1	CAA	3	CAACAACAACAACAACAACAACAACAACAACAACAACAACAACAACAACAACAACAACAACAACAA	66	22
734	St_Uni_065935	1	SSR	REVERSE	263	21	54.67	33.33	6	2	ATCATTTTTGCAATCTACAGC
735	St_Uni_066870	1	SSR	FORWARD	123	21	54.9	33.33	4	2	CATACGCAAAATATCTGCTTT	108	232	232	5	2	AT	2	ATATATATATATATATATATATAT	24	12
736	St_Uni_066870	1	SSR	REVERSE	230	22	55.07	36.36	8	3	GCTTACAGCGCTTTTAGATAAT
737	St_Uni_066969	1	SSR	FORWARD	126	21	55.67	38.1	4	2	ACTTATCCATGAAATCCCTTG	141	285	285	4	1	TA	2	TATATATATATATA	14	7
738	St_Uni_066969	1	SSR	REVERSE	266	21	54.5	42.86	4	3	TGTAGTTTTACCGGAAGTCAC
739	St_Uni_067101	1	SSR	FORWARD	254	22	53.53	31.82	8	2	ACAAAGAAAACTATCTTCGTGA	141	1197	1197	4	0	GT	2	GTGTGTGTGTGTGTGTGTGTGT	22	11
740	St_Uni_067101	1	SSR	REVERSE	394	21	55.55	38.1	6	2	GAATTTCGAACTGGGAATTAG
741	St_Uni_067102	1	SSR	FORWARD	254	22	53.53	31.82	8	2	ACAAAGAAAACTATCTTCGTGA	141	1284	1284	4	0	GT	2	GTGTGTGTGTGTGTGTGTGTGT	22	11
742	St_Uni_067102	1	SSR	REVERSE	394	21	55.55	38.1	6	2	GAATTTCGAACTGGGAATTAG
743	St_Uni_067148	1	SSR	FORWARD	1472	21	55.52	47.62	4	1	CCCGGTGTATATTGTGTACTG	121	2048	2048	5	2	TA	2	TATATATATATA	12	6
744	St_Uni_067148	1	SSR	REVERSE	1592	21	55.3	38.1	5	2	TGCTGCAATAGAATCTTCACT
745	St_Uni_067148	1	SSR	FORWARD	1573	21	54.64	38.1	5	3	GTGAAGATTCTATTGCAGCAT	150	2048	2048	3	2	TGA	3	TGATGATGATGA	12	4
746	St_Uni_067148	1	SSR	REVERSE	1722	21	55.3	42.86	6	1	CATATGGTAAGCGATGTCAGT
747	St_Uni_067186	1	SSR	FORWARD	572	22	55.33	36.36	8	2	TTCAATGATCTTTGTACAGTGG	141	3350	3350	5	2	TG	2	TGTGTGTGTGTGTGTGTGTGTGTG	24	12
748	St_Uni_067186	1	SSR	REVERSE	712	22	54.93	31.82	6	1	GACATGCACAATTTTAAACAAC
749	St_Uni_067435	1	SSR	FORWARD	12	21	55.34	42.86	5	3	CTAGTGACTGGCATGTTTCAT	175	437	437	4	3	AT	2	ATATATATATATAT	14	7
750	St_Uni_067435	1	SSR	REVERSE	186	21	55.37	33.33	4	2	TCCGCAGCATCTATAAAAATA
751	St_Uni_067436	1	SSR	FORWARD	12	21	55.34	42.86	5	3	CTAGTGACTGGCATGTTTCAT	117	532	532	4	0	AT	2	ATATATATATATAT	14	7
752	St_Uni_067436	1	SSR	REVERSE	128	21	55.07	38.1	5	1	AACGCAGTTCTTAAAGGTTCT
753	St_Uni_068388	1	SSR	FORWARD	1586	21	54.43	33.33	7	1	TGTTCGTTACAAACTTTCACA	143	3252	3252	4	1	AG	2	AGAGAGAGAGAGAG	14	7
754	St_Uni_068388	1	SSR	REVERSE	1728	21	55.05	42.86	4	1	CAACATTATACACGGGTCACT
755	St_Uni_068388	1	SSR	FORWARD	2080	21	54.67	42.86	3	1	GAAAGCCAGTGATAGAGTTGA	158	3252	3252	5	1	AG	2	AGAGAGAGAGAGAG	14	7
756	St_Uni_068388	1	SSR	REVERSE	2237	20	55.13	40	4	1	GCAAAATACTTCTGGCAAAC
757	St_Uni_068388	1	SSR	FORWARD	87	18	55.44	55.56	5	0	AGCGCAGCTCTCTAGGTT	211	3252	3252	3	0	CGC	3	CGCCGCCGCCGCCGC	15	5
758	St_Uni_068388	1	SSR	REVERSE	297	21	55	52.38	5	2	ACTCCCGTCTGGTAGTAGTTC
759	St_Uni_068389	1	SSR	FORWARD	1633	21	54.43	33.33	7	1	TGTTCGTTACAAACTTTCACA	143	3299	3299	4	1	AG	2	AGAGAGAGAGAGAG	14	7
760	St_Uni_068389	1	SSR	REVERSE	1775	21	55.05	42.86	4	1	CAACATTATACACGGGTCACT
761	St_Uni_068389	1	SSR	FORWARD	2127	21	54.67	42.86	3	1	GAAAGCCAGTGATAGAGTTGA	158	3299	3299	5	1	AG	2	AGAGAGAGAGAGAG	14	7
762	St_Uni_068389	1	SSR	REVERSE	2284	20	55.13	40	4	1	GCAAAATACTTCTGGCAAAC
763	St_Uni_068389	1	SSR	FORWARD	87	18	55.44	55.56	5	0	AGCGCAGCTCTCTAGGTT	211	3299	3299	3	0	CGC	3	CGCCGCCGCCGCCGC	15	5
764	St_Uni_068389	1	SSR	REVERSE	297	21	55	52.38	5	2	ACTCCCGTCTGGTAGTAGTTC
765	St_Uni_068404	1	SSR	FORWARD	1482	21	55.03	38.1	4	2	GGGTTTTTCTAATTCCCAGTA	153	3269	3269	4	1	TG	2	TGTGTGTGTGTGTGTG	16	8
766	St_Uni_068404	1	SSR	REVERSE	1634	21	54.96	47.62	7	3	TGTATTACCCTAAGGGGTAGG
767	St_Uni_068404	1	SSR	FORWARD	715	21	54.43	47.62	6	2	GAAGAGGAAAGCTTAGGTAGC	155	3269	3269	4	1	GAC	3	GACGACGACGACGAC	15	5
768	St_Uni_068404	1	SSR	REVERSE	869	20	54.54	45	4	1	GACTCCTTTGATTTGGTGTC
769	St_Uni_068405	1	SSR	FORWARD	1482	21	55.03	38.1	4	2	GGGTTTTTCTAATTCCCAGTA	153	3252	3252	4	1	TG	2	TGTGTGTGTGTGTGTG	16	8
770	St_Uni_068405	1	SSR	REVERSE	1634	21	54.96	47.62	7	3	TGTATTACCCTAAGGGGTAGG
771	St_Uni_068405	1	SSR	FORWARD	715	21	54.43	47.62	6	2	GAAGAGGAAAGCTTAGGTAGC	155	3252	3252	4	1	GAC	3	GACGACGACGACGAC	15	5
772	St_Uni_068405	1	SSR	REVERSE	869	20	54.54	45	4	1	GACTCCTTTGATTTGGTGTC
773	St_Uni_068986	1	SSR	FORWARD	1420	21	55.05	33.33	2	2	TCCTTCACCTGTTTTGTTTTA	132	1555	1555	3	0	TA	2	TATATATATATATATATATATATATATA	28	14
774	St_Uni_068986	1	SSR	REVERSE	1551	21	54.71	38.1	6	2	GCCCCTTTATTAATCGTTATC
775	St_Uni_069610	1	SSR	FORWARD	62	22	54.54	31.82	3	2	AACTTCATTTTTGTGTCGTATG	244	745	745	5	0	AATT	4	AATTAATTAATT	12	3
776	St_Uni_069610	1	SSR	REVERSE	305	21	54.12	33.33	8	1	AATGCATTTTAAGGCTAAGTG
777	St_Uni_069772	1	SSR	FORWARD	50	21	54.68	42.86	8	2	ACGTAAAGATCTACGTTGTGC	155	248	248	6	0	AC	2	ACACACACACACACAC	16	8
778	St_Uni_069772	1	SSR	REVERSE	204	21	55.21	42.86	3	0	TAATACTTTACCCCTGCCTTC
779	St_Uni_070269	1	SSR	FORWARD	1341	21	55.6	33.33	4	2	TTCAGGCATAAAATACGTTTG	157	1579	1579	5	2	AT	2	ATATATATATATATAT	16	8
780	St_Uni_070269	1	SSR	REVERSE	1497	22	55.1	31.82	4	3	GCAAATAAACAAATGTCAAGTG
781	St_Uni_070352	1	SSR	FORWARD	2632	21	54.6	42.86	5	2	TCTAGCTGCTCATACATCACA	150	2823	2823	3	1	TA	2	TATATATATATATATATATATATA	24	12
782	St_Uni_070352	1	SSR	REVERSE	2781	21	55.24	38.1	4	0	CTAAATCTTTGGTTCGGTTCT
783	St_Uni_070353	1	SSR	FORWARD	4104	21	54.6	42.86	5	2	TCTAGCTGCTCATACATCACA	150	4295	4295	3	1	TA	2	TATATATATATATATATATATATA	24	12
784	St_Uni_070353	1	SSR	REVERSE	4253	21	55.24	38.1	4	0	CTAAATCTTTGGTTCGGTTCT
785	St_Uni_070354	1	SSR	FORWARD	4080	21	54.6	42.86	5	2	TCTAGCTGCTCATACATCACA	150	4271	4271	3	1	TA	2	TATATATATATATATATATATATA	24	12
786	St_Uni_070354	1	SSR	REVERSE	4229	21	55.24	38.1	4	0	CTAAATCTTTGGTTCGGTTCT
787	St_Uni_070482	1	SSR	FORWARD	57	22	54.95	31.82	4	1	GTAAATTGAAACATTGGGAACT	144	399	399	4	1	TA	2	TATATATATATATATATATA	20	10
788	St_Uni_070482	1	SSR	REVERSE	200	21	54.28	42.86	7	2	CTATGTCCAAGACTTTGAAGC
789	St_Uni_070881	1	SSR	FORWARD	7905	21	54.28	33.33	8	2	CTAAATTGCAGCTTCAAAAGT	162	8796	8796	5	1	TA	2	TATATATATATATA	14	7
790	St_Uni_070881	1	SSR	REVERSE	8066	21	54.22	33.33	6	3	TGGAAGTCCAGATCTTAAAAA
791	St_Uni_071061	1	SSR	FORWARD	50	21	54.25	33.33	5	0	TAAAACGTGAGAAGTTTGGTT	134	257	257	3	2	CA	2	CACACACACACACACA	16	8
792	St_Uni_071061	1	SSR	REVERSE	183	21	55.15	42.86	5	2	TACAAGAAGCCATCCTGACTA
793	St_Uni_071129	1	SSR	FORWARD	120	21	54.76	33.33	5	2	GAAAAATATGTGCCAAATGAC	151	595	595	3	0	TG	2	TGTGTGTGTGTGTG	14	7
794	St_Uni_071129	1	SSR	REVERSE	270	22	54.17	45.45	6	2	CACTGCTATGTACAGGGTAAAC
795	St_Uni_071615	1	SSR	FORWARD	256	21	54.92	38.1	6	2	TCTTGACAACTTGAGTGGTTT	137	393	393	6	1	GA	2	GAGAGAGAGAGAGAGA	16	8
796	St_Uni_071615	1	SSR	REVERSE	392	23	55.02	34.78	5	2	TCAAGTATTCCTTTTCCTAGTCA
797	St_Uni_071874	1	SSR	FORWARD	336	21	54.7	38.1	4	2	CCAACGTCCAACTTACTTTTA	120	1675	1675	6	3	CT	2	CTCTCTCTCTCTCT	14	7
798	St_Uni_071874	1	SSR	REVERSE	455	21	52.97	38.1	4	2	AATAACTAGGTTTGGAGAACG
799	St_Uni_071874	1	SSR	FORWARD	92	22	54.58	31.82	4	2	TTGAAGTGAATATAACCAATCG	155	1675	1675	5	3	AATA	4	AATAAATAAATA	12	3
800	St_Uni_071874	1	SSR	REVERSE	246	20	54.7	40	5	3	GCCCGTTTTATGACATTATC
801	St_Uni_072071	1	SSR	FORWARD	62	21	54.79	38.1	3	2	AACGCTCAACATAATACAAGC	150	374	374	4	1	TG	2	TGTGTGTGTGTGTG	14	7
802	St_Uni_072071	1	SSR	REVERSE	211	21	54.77	42.86	7	3	ATCTTAGTAAGCATGCCAGTG
803	St_Uni_072247	1	SSR	FORWARD	102	21	55.01	33.33	4	3	ACAGGCTTTTCGTTAGAATTT	119	226	226	4	3	TG	2	TGTGTGTGTGTGTG	14	7
804	St_Uni_072247	1	SSR	REVERSE	220	20	56.04	45	4	1	GGAAAGTAAGTGCCCCTAAA
805	St_Uni_072914	1	SSR	FORWARD	222	21	55	38.1	4	3	GGGTTTGATTCGAGTTTATCT	136	488	488	4	1	GT	2	GTGTGTGTGTGTGT	14	7
806	St_Uni_072914	1	SSR	REVERSE	357	21	55.52	42.86	6	2	TATGCTCGTTGAGATCATAGG
807	St_Uni_073063	1	SSR	FORWARD	18	21	55.28	38.1	3	2	AATAAGACCAAACTGGGGATA	132	225	225	5	1	GA	2	GAGAGAGAGAGAGAGA	16	8
808	St_Uni_073063	1	SSR	REVERSE	149	21	54.97	47.62	3	0	ATCCCAGAGGAATAGACAGAG
809	St_Uni_073233	1	SSR	FORWARD	5	21	55.13	57.14	3	1	GACCCCCACTACCACTACTAC	148	446	446	4	3	ACC	3	ACCACCACCACCACCACCACCACC	24	8
810	St_Uni_073233	1	SSR	REVERSE	152	19	54.15	42.11	2	0	GGTTGTTGATGTTGTCGTT
811	St_Uni_073233	1	SSR	FORWARD	101	21	55.08	47.62	2	0	TACCACCACTACTCCAACAAC	175	446	446	6	3	ACA	3	ACAACAACAACA	12	4
812	St_Uni_073233	1	SSR	REVERSE	275	21	54.6	38.1	2	0	ATGAGTTGTGTCCTTGTGTTT
813	St_Uni_073233	1	SSR	FORWARD	288	21	54.46	42.86	4	2	CTCACAACAGGACGATTAACT	144	446	446	5	1	GAT	3	GATGATGATGATGAT	15	5
814	St_Uni_073233	1	SSR	REVERSE	431	21	54.96	47.62	3	1	ATCATCAGTGTCGTAGGTGTC
815	St_Uni_073493	1	SSR	FORWARD	551	21	54.68	38.1	5	3	ATCATCTGTTCAACGAACTGT	245	1341	1341	4	2	AT	2	ATATATATATATATAT	16	8
816	St_Uni_073493	1	SSR	REVERSE	795	21	55.32	38.1	3	1	CCAAACCTGTCTCAACAATAA
817	St_Uni_073641	1	SSR	FORWARD	61	21	55.25	42.86	3	2	AGTAACCTCCAGAACAACCAT	168	257	257	5	2	TCA	3	TCATCATCATCATCATCATCA	21	7
818	St_Uni_073641	1	SSR	REVERSE	228	21	55.3	38.1	3	2	ATTGCTGCTTGAGAATGAGTA
819	St_Uni_074305	1	SSR	FORWARD	1170	21	55.19	38.1	6	2	GATATCCTACAACCAATGCAA	177	1792	1792	4	2	TA	2	TATATATATATATA	14	7
820	St_Uni_074305	1	SSR	REVERSE	1346	21	54.24	33.33	3	3	AGCCACTATGATTTTTGAAGA
821	St_Uni_074306	1	SSR	FORWARD	1185	21	55.19	38.1	6	2	GATATCCTACAACCAATGCAA	177	1807	1807	4	2	TA	2	TATATATATATATA	14	7
822	St_Uni_074306	1	SSR	REVERSE	1361	21	54.24	33.33	3	3	AGCCACTATGATTTTTGAAGA
823	St_Uni_074316	1	SSR	FORWARD	411	21	54.89	38.1	4	2	GTGGTTATATTTTTCGACACG	134	962	962	3	1	GT	2	GTGTGTGTGTGTGTGTGTGTGT	22	11
824	St_Uni_074316	1	SSR	REVERSE	544	21	54.77	42.86	4	2	TACAGTCACACGATCACACAT
825	St_Uni_074778	1	SSR	FORWARD	101	21	54.03	47.62	4	2	TAGCTTGACTTCTACGACCTC	151	258	258	5	2	AT	2	ATATATATATATAT	14	7
826	St_Uni_074778	1	SSR	REVERSE	251	21	55.34	42.86	5	3	CTGAATCACACTATCGACGTT
827	St_Uni_075182	1	SSR	FORWARD	1313	21	55.01	42.86	4	3	TCAGACTAGCATTCTCAAAGC	147	1498	1498	3	1	TA	2	TATATATATATATATATATATA	22	11
828	St_Uni_075182	1	SSR	REVERSE	1459	21	55.24	47.62	4	2	CAGTGAACAGTAGACGTGGAT
829	St_Uni_075225	1	SSR	FORWARD	686	21	54.75	42.86	3	2	CACTGGCTATTATCTGCGTAT	185	937	937	4	1	TG	2	TGTGTGTGTGTGTGTGTGTG	20	10
830	St_Uni_075225	1	SSR	REVERSE	870	19	55.36	52.63	3	1	CCTCTTCCTCCACATCATC
831	St_Uni_075289	1	SSR	FORWARD	389	22	54.98	36.36	4	2	TGTAAACGTAGCAAAGCATATC	156	803	803	5	1	GT	2	GTGTGTGTGTGTGTGT	16	8
832	St_Uni_075289	1	SSR	REVERSE	544	21	53.95	42.86	4	2	CCTCGGACATTAACTACATTC
833	St_Uni_075672	1	SSR	FORWARD	327	21	54.19	33.33	6	2	AACATTGAGCGTCAAACTTAT	145	487	487	4	3	TAT	3	TATTATTATTATTATTATTAT	21	7
834	St_Uni_075672	1	SSR	REVERSE	471	21	57.89	42.86	8	1	TAAGATATCTGAACGGCGATG
835	St_Uni_075975	1	SSR	FORWARD	3	21	54.72	38.1	2	2	TATCTTCTTCATCCACATCGT	148	311	311	6	3	TCA	3	TCATCATCATCATCATCATCATCA	24	8
836	St_Uni_075975	1	SSR	REVERSE	150	21	56.1	38.1	3	0	GCTGTCATTGTTGATGTTGTT
837	St_Uni_076565	1	SSR	FORWARD	2772	21	55.18	38.1	4	2	CAAACATCCGTACTTTCACAT	153	4913	4913	3	1	AT	2	ATATATATATATATATATATATAT	24	12
838	St_Uni_076565	1	SSR	REVERSE	2924	21	54.75	42.86	4	2	ATCATACCTGACCATCTAGCA
839	St_Uni_076565	1	SSR	FORWARD	4523	21	54.11	42.86	6	1	AGATATCACAAGACCCATCAG	142	4913	4913	3	2	GATT	4	GATTGATTGATT	12	3
840	St_Uni_076565	1	SSR	REVERSE	4664	21	54.57	33.33	5	2	TGTCAATGTCAAAATCAGTTG
841	St_Uni_076878	1	SSR	FORWARD	71	21	55.64	33.33	8	2	TCATTAAACGTTTTGAGTTCG	182	2416	2416	4	1	GT	2	GTGTGTGTGTGTGTGTGT	18	9
842	St_Uni_076878	1	SSR	REVERSE	252	21	55.03	33.33	6	1	CGAATAGCTAATTTTCGTTGA
843	St_Uni_076879	1	SSR	FORWARD	71	21	55.64	33.33	8	2	TCATTAAACGTTTTGAGTTCG	176	1512	1512	5	0	GT	2	GTGTGTGTGTGTGTGTGT	18	9
844	St_Uni_076879	1	SSR	REVERSE	246	21	53.88	33.33	4	1	CGAAAACTCGTCTTATTCATT
845	St_Uni_077246	1	SSR	FORWARD	21	21	56.15	33.33	8	1	TATTTAAATTCACGACGCAGA	147	342	342	6	0	AC	2	ACACACACACACACAC	16	8
846	St_Uni_077246	1	SSR	REVERSE	167	21	56.07	38.1	5	0	ATTTAATTGCCTGTACCGAAG
847	St_Uni_077319	1	SSR	FORWARD	15	21	54.82	38.1	3	0	AGAAGTTTTGCTCGTGTATTG	140	358	358	5	1	TC	2	TCTCTCTCTCTCTCTC	16	8
848	St_Uni_077319	1	SSR	REVERSE	154	21	54.5	33.33	8	2	TGGAATTGTAAATTCTGGAAG
849	St_Uni_079245	1	SSR	FORWARD	306	21	54.83	52.38	4	2	GCCCAGTAGTAGCAGAGTACA	145	469	469	3	0	TA	2	TATATATATATATA	14	7
850	St_Uni_079245	1	SSR	REVERSE	450	20	55.03	40	5	0	AAAATGGTCACATTCAGAGG
1	St_Uni_079569	1	SSR	FORWARD	170	21	53.95	38.1	5	3	TGAACCTAACCTGAGATTGTT	169	359	359	3	1	TA	2	TATATATATATATATATA	18	9
2	St_Uni_079569	1	SSR	REVERSE	338	19	53.45	31.58	8	0	ATTTGATGAAATTCGTTGG
3	St_Uni_079570	1	SSR	FORWARD	500	21	54.76	38.1	4	3	AGTCAATCCTAGAGGCAATTT	141	761	761	4	0	TA	2	TATATATATATATA	14	7
4	St_Uni_079570	1	SSR	REVERSE	640	21	55.65	38.1	8	0	GATGAATTCGAATGTTGTGAG
5	St_Uni_080200	1	SSR	FORWARD	46	21	55.02	38.1	4	3	TTTACTGCACCGAGTGATTAT	138	274	274	7	1	AT	2	ATATATATATATAT	14	7
6	St_Uni_080200	1	SSR	REVERSE	183	20	55	45	4	3	GATCAGTCGATGTGGAAGTT
7	St_Uni_080374	1	SSR	FORWARD	75	22	55.3	31.82	5	1	GAATTTCCATCAAGAAATCATC	146	351	351	4	1	AT	2	ATATATATATATATAT	16	8
8	St_Uni_080374	1	SSR	REVERSE	220	21	55.1	38.1	4	0	CATCCAAGTATTCATGTCGTT
9	St_Uni_080797	1	SSR	FORWARD	2055	21	54.74	33.33	4	2	ATGGATGAAACTGTCGAAATA	149	2568	2568	4	3	AAT	3	AATAATAATAATAATAATAAT	21	7
10	St_Uni_080797	1	SSR	REVERSE	2203	21	55.2	38.1	8	1	GTGCATCATGATTGACTCTTT
11	St_Uni_080798	1	SSR	FORWARD	1936	21	54.74	33.33	4	2	ATGGATGAAACTGTCGAAATA	149	2449	2449	4	3	AAT	3	AATAATAATAATAATAATAAT	21	7
12	St_Uni_080798	1	SSR	REVERSE	2084	21	55.2	38.1	8	1	GTGCATCATGATTGACTCTTT
13	St_Uni_080799	1	SSR	FORWARD	1948	21	54.74	33.33	4	2	ATGGATGAAACTGTCGAAATA	149	2461	2461	4	3	AAT	3	AATAATAATAATAATAATAAT	21	7
14	St_Uni_080799	1	SSR	REVERSE	2096	21	55.2	38.1	8	1	GTGCATCATGATTGACTCTTT
15	St_Uni_081255	1	SSR	FORWARD	373	21	55.59	47.62	4	2	CTGTAGAGGCTTGGTGTTGTA	133	557	557	4	1	AAT	3	AATAATAATAATAATAATAAT	21	7
16	St_Uni_081255	1	SSR	REVERSE	505	21	55.03	33.33	4	1	CCAAAGAAGTCCCATATTTTT
17	St_Uni_081335	1	SSR	FORWARD	499	21	54.52	42.86	4	0	CGGCGTTAATAGTTAGATGAG	159	970	970	5	1	AAT	3	AATAATAATAAT	12	4
18	St_Uni_081335	1	SSR	REVERSE	657	21	54.87	33.33	7	2	TTGCAACATTATGTAAACACG
19	St_Uni_081593	1	SSR	FORWARD	937	21	55.84	38.1	4	2	GCGTTATTTAGAATGGGTGAT	155	1168	1168	3	1	TA	2	TATATATATATATA	14	7
20	St_Uni_081593	1	SSR	REVERSE	1091	21	55.16	33.33	4	1	AGCTTTTTCAAGGCAGTTATT
21	St_Uni_081950	1	SSR	FORWARD	1733	21	54.95	47.62	4	2	GAGATACTGCACATGAGGAAG	144	2503	2503	6	1	GCG	3	GCGGCGGCGGCG	12	4
22	St_Uni_081950	1	SSR	REVERSE	1876	20	54.72	45	3	3	CTACAGGTGCGTTATGATGA
23	St_Uni_081951	1	SSR	FORWARD	1817	21	54.95	47.62	4	2	GAGATACTGCACATGAGGAAG	144	2587	2587	6	1	GCG	3	GCGGCGGCGGCG	12	4
24	St_Uni_081951	1	SSR	REVERSE	1960	20	54.72	45	3	3	CTACAGGTGCGTTATGATGA
25	St_Uni_082648	1	SSR	FORWARD	202	21	55.36	38.1	4	0	GGTCTTAAAATAGCGGGTAAA	148	401	401	2	1	TCA	3	TCATCATCATCATCATCATCA	21	7
26	St_Uni_082648	1	SSR	REVERSE	349	21	55.24	38.1	3	2	AAACAGTGATGGTGATGATGT
27	St_Uni_083330	1	SSR	FORWARD	10	21	57.86	38.1	4	2	ACATGGGCGTGATGATATAAA	149	528	528	4	3	AT	2	ATATATATATATATAT	16	8
28	St_Uni_083330	1	SSR	REVERSE	158	21	54.74	33.33	8	0	ATCGTTGAATTCATAGGACAA
29	St_Uni_083566	1	SSR	FORWARD	1	23	50.38	30.43	7	3	CCTTTTCTAAGAATAACTCCTAT	166	338	338	4	1	TA	2	TATATATATATATATATATATA	22	11
30	St_Uni_083566	1	SSR	REVERSE	166	21	55.36	38.1	2	0	TTGAGAAGATGGATGAAAGTG
31	St_Uni_083897	1	SSR	FORWARD	1477	21	54.37	38.1	4	3	TTTTTAAGTGGAGCAGTGTCT	144	2555	2555	5	1	AT	2	ATATATATATATATATAT	18	9
32	St_Uni_083897	1	SSR	REVERSE	1620	21	55.26	42.86	3	2	GCAGTCCATTATTCACCTGTA
33	St_Uni_083897	1	SSR	FORWARD	738	19	55.29	42.11	4	2	CGGGCTCGTATCATTTTAT	193	2555	2555	5	0	GCG	3	GCGGCGGCGGCG	12	4
34	St_Uni_083897	1	SSR	REVERSE	930	20	54.4	50	3	1	GAGAACGACTTTAGGAGCAG
35	St_Uni_083983	1	SSR	FORWARD	141	21	55.08	38.1	4	0	GTATAAAAGTGCGCTGAGAAA	173	327	327	4	0	TG	2	TGTGTGTGTGTGTGTGTGTG	20	10
36	St_Uni_083983	1	SSR	REVERSE	313	18	53.83	55.56	5	3	GAACCAGTCGTCGAACTC
37	St_Uni_084869	1	SSR	FORWARD	293	21	54.77	42.86	6	0	GTCGCAATATTACCATCTCAC	152	504	504	4	0	TA	2	TATATATATATATATATA	18	9
38	St_Uni_084869	1	SSR	REVERSE	444	21	54.4	38.1	2	2	ATTGTTCAGGTTCACTTATGC
39	St_Uni_085151	1	SSR	FORWARD	17	20	51.06	30	4	0	TTACTTCGGTAAATCAAACA	136	592	592	4	1	TA	2	TATATATATATATATATA	18	9
40	St_Uni_085151	1	SSR	REVERSE	152	21	55.13	38.1	7	0	TTCCCCAGAATTTCTTCTAAC
41	St_Uni_087816	1	SSR	FORWARD	2	22	54.78	36.36	3	0	TCATACTCGCATTACTTCAAAC	150	571	571	4	0	AT	2	ATATATATATATATATATATAT	22	11
42	St_Uni_087816	1	SSR	REVERSE	151	21	55.57	42.86	3	1	ATGCCTCACCAACTTCTTACT
43	St_Uni_087816	1	SSR	FORWARD	193	21	54.63	33.33	6	0	GTTAAATTTCCCTCCAAAAAC	147	571	571	6	0	GCGT	4	GCGTGCGTGCGT	12	3
44	St_Uni_087816	1	SSR	REVERSE	339	21	55.44	33.33	4	3	GGAATGATATTTTGTCCCAAT
45	St_Uni_087817	1	SSR	FORWARD	2	22	54.78	36.36	3	0	TCATACTCGCATTACTTCAAAC	150	1177	1177	4	0	AT	2	ATATATATATATATATATATAT	22	11
46	St_Uni_087817	1	SSR	REVERSE	151	21	55.57	42.86	3	1	ATGCCTCACCAACTTCTTACT
47	St_Uni_087817	1	SSR	FORWARD	193	21	54.63	33.33	6	0	GTTAAATTTCCCTCCAAAAAC	147	1177	1177	6	0	GCGT	4	GCGTGCGTGCGT	12	3
48	St_Uni_087817	1	SSR	REVERSE	339	21	55.44	33.33	4	3	GGAATGATATTTTGTCCCAAT
49	St_Uni_087817	1	SSR	FORWARD	822	23	53.03	30.43	6	2	GACACAGATAACTTTATTTTGGA	160	1177	1177	4	3	ATTA	4	ATTAATTAATTA	12	3
50	St_Uni_087817	1	SSR	REVERSE	981	20	54.51	30	5	2	GGGTTTTCAAATTCGTTTTA
51	St_Uni_087818	1	SSR	FORWARD	2	22	54.78	36.36	3	0	TCATACTCGCATTACTTCAAAC	150	569	569	4	0	AT	2	ATATATATATATATATATATAT	22	11
52	St_Uni_087818	1	SSR	REVERSE	151	21	55.57	42.86	3	1	ATGCCTCACCAACTTCTTACT
53	St_Uni_087818	1	SSR	FORWARD	193	21	54.63	33.33	6	0	GTTAAATTTCCCTCCAAAAAC	147	569	569	6	0	GCGT	4	GCGTGCGTGCGT	12	3
54	St_Uni_087818	1	SSR	REVERSE	339	21	55.44	33.33	4	3	GGAATGATATTTTGTCCCAAT
55	St_Uni_088062	1	SSR	FORWARD	1209	20	55.85	50	3	3	AGAACAACCACCACAGTCAC	155	1802	1802	4	3	CAC	3	CACCACCACCACCACCACCAC	21	7
56	St_Uni_088062	1	SSR	REVERSE	1363	20	55.29	50	4	3	TTCCCAGTGTCCTTACTGAG
57	St_Uni_088099	1	SSR	FORWARD	66	21	55.13	38.1	4	0	CCCATAAAAATATCTGCCTCT	153	1088	1088	4	0	GT	2	GTGTGTGTGTGTGT	14	7
58	St_Uni_088099	1	SSR	REVERSE	218	21	55.31	38.1	3	1	ACTATTGCCCCATTTCATACT
59	St_Uni_088866	1	SSR	FORWARD	103	21	55.4	42.86	6	2	TGAGAATACGGATGTCTTGAG	169	284	284	4	0	TCT	3	TCTTCTTCTTCTTCTTCTTCT	21	7
60	St_Uni_088866	1	SSR	REVERSE	271	23	53.39	30.43	2	0	GTTATTGTAGTTGTTTGATTTGG
61	St_Uni_089046	1	SSR	FORWARD	301	21	55.04	33.33	4	1	TACGTTTTCATTGGTGCTATT	124	432	432	3	1	TA	2	TATATATATATATATA	16	8
62	St_Uni_089046	1	SSR	REVERSE	424	21	55.42	47.62	4	1	CTCGTTTGCCTCTCCTATACT
63	St_Uni_089472	1	SSR	FORWARD	1053	19	55.62	52.63	4	2	GATCGAGACCTTCCACAAG	162	1299	1299	4	1	GGC	3	GGCGGCGGCGGC	12	4
64	St_Uni_089472	1	SSR	REVERSE	1214	20	55.29	55	2	0	CCCCATCTATCCTCTCTCTC
65	St_Uni_089472	1	SSR	FORWARD	1053	19	55.62	52.63	4	2	GATCGAGACCTTCCACAAG	218	1299	1299	3	1	GGC	3	GGCGGCGGCGGCGGC	15	5
66	St_Uni_089472	1	SSR	REVERSE	1270	18	60.67	66.67	2	0	AGCGACTGCCTCCTCCTC
67	St_Uni_089566	1	SSR	FORWARD	704	21	54.75	38.1	4	1	ACAAAACTAAAACTGCTGTGG	142	947	947	3	2	AC	2	ACACACACACACAC	14	7
68	St_Uni_089566	1	SSR	REVERSE	845	21	55.39	38.1	6	2	TCCTCTGAATTAATGTGCAAC
69	St_Uni_089567	1	SSR	FORWARD	910	21	54.75	38.1	4	1	ACAAAACTAAAACTGCTGTGG	142	1153	1153	3	2	AC	2	ACACACACACACAC	14	7
70	St_Uni_089567	1	SSR	REVERSE	1051	21	55.39	38.1	6	2	TCCTCTGAATTAATGTGCAAC
71	St_Uni_089568	1	SSR	FORWARD	826	21	54.75	38.1	4	1	ACAAAACTAAAACTGCTGTGG	142	1069	1069	3	2	AC	2	ACACACACACACAC	14	7
72	St_Uni_089568	1	SSR	REVERSE	967	21	55.39	38.1	6	2	TCCTCTGAATTAATGTGCAAC
73	St_Uni_089745	1	SSR	FORWARD	165	21	53.93	33.33	6	2	ACGATCGATACTGTCAAAAAT	152	884	884	4	0	TC	2	TCTCTCTCTCTCTC	14	7
74	St_Uni_089745	1	SSR	REVERSE	316	21	55.14	47.62	3	2	TCGCTCTGTTACTTAGACTCG
75	St_Uni_089816	1	SSR	FORWARD	75	21	55.1	52.38	4	3	CAGTGTTCTAGGAGCTGTGAC	150	233	233	4	1	TA	2	TATATATATATATA	14	7
76	St_Uni_089816	1	SSR	REVERSE	224	22	54.84	36.36	3	2	TCCAAGGTTAGGTTATTAGGAA
77	St_Uni_090490	1	SSR	FORWARD	651	21	54.93	47.62	4	0	CTATGGAGCAACAGTACCAAC	162	813	813	3	0	TAT	3	TATTATTATTATTATTATTAT	21	7
78	St_Uni_090490	1	SSR	REVERSE	812	21	55.3	33.33	4	3	CCGTATATTTCGATCATTCAA
79	St_Uni_090573	1	SSR	FORWARD	9	19	55.61	36.84	4	2	GCCGTTTTCGAGATTAAAA	157	594	594	3	0	TA	2	TATATATATATATA	14	7
80	St_Uni_090573	1	SSR	REVERSE	165	21	54.33	38.1	5	0	TTACAGTATAAGGGAGGCAAA
81	St_Uni_090623	1	SSR	FORWARD	382	18	58.11	61.11	6	3	GTACGTGCACCTGGAGGA	240	1941	1941	4	0	CGC	3	CGCCGCCGCCGC	12	4
82	St_Uni_090623	1	SSR	REVERSE	621	19	55.05	47.37	4	2	TACGAACAACGGGAGTACA
83	St_Uni_090623	1	SSR	FORWARD	551	18	59.21	61.11	2	0	TACGACCACGAGCACCAC	134	1941	1941	4	2	GGC	3	GGCGGCGGCGGC	12	4
84	St_Uni_090623	1	SSR	REVERSE	684	20	55.55	50	4	1	GAGGTCCAAATCTGTGTCTG
85	St_Uni_090626	1	SSR	FORWARD	320	18	58.11	61.11	6	3	GTACGTGCACCTGGAGGA	240	1879	1879	4	0	CGC	3	CGCCGCCGCCGC	12	4
86	St_Uni_090626	1	SSR	REVERSE	559	19	55.05	47.37	4	2	TACGAACAACGGGAGTACA
87	St_Uni_090626	1	SSR	FORWARD	489	18	59.21	61.11	2	0	TACGACCACGAGCACCAC	134	1879	1879	4	2	GGC	3	GGCGGCGGCGGC	12	4
88	St_Uni_090626	1	SSR	REVERSE	622	20	55.55	50	4	1	GAGGTCCAAATCTGTGTCTG
89	St_Uni_090627	1	SSR	FORWARD	382	18	58.11	61.11	6	3	GTACGTGCACCTGGAGGA	240	2022	2022	4	0	CGC	3	CGCCGCCGCCGC	12	4
90	St_Uni_090627	1	SSR	REVERSE	621	19	55.05	47.37	4	2	TACGAACAACGGGAGTACA
91	St_Uni_090627	1	SSR	FORWARD	551	18	59.21	61.11	2	0	TACGACCACGAGCACCAC	134	2022	2022	4	2	GGC	3	GGCGGCGGCGGC	12	4
92	St_Uni_090627	1	SSR	REVERSE	684	20	55.55	50	4	1	GAGGTCCAAATCTGTGTCTG
93	St_Uni_090632	1	SSR	FORWARD	5	18	56.2	55.56	4	0	AGGTGCAAAGGTGAGGAG	192	1868	1868	5	1	CG	2	CGCGCGCGCGCG	12	6
94	St_Uni_090632	1	SSR	REVERSE	196	21	54.89	42.86	4	2	CGCCTTCGTACTGATATTCTA
95	St_Uni_090632	1	SSR	FORWARD	309	18	58.11	61.11	6	3	GTACGTGCACCTGGAGGA	240	1868	1868	4	0	CGC	3	CGCCGCCGCCGC	12	4
96	St_Uni_090632	1	SSR	REVERSE	548	19	55.05	47.37	4	2	TACGAACAACGGGAGTACA
97	St_Uni_090632	1	SSR	FORWARD	478	18	59.21	61.11	2	0	TACGACCACGAGCACCAC	134	1868	1868	4	2	GGC	3	GGCGGCGGCGGC	12	4
98	St_Uni_090632	1	SSR	REVERSE	611	20	55.55	50	4	1	GAGGTCCAAATCTGTGTCTG
99	St_Uni_090632	1	SSR	FORWARD	5	18	56.2	55.56	4	0	AGGTGCAAAGGTGAGGAG	192	1868	1868	5	1	GGCG	4	GGCGGGCGGGCG	12	3
100	St_Uni_090632	1	SSR	REVERSE	196	21	54.89	42.86	4	2	CGCCTTCGTACTGATATTCTA
101	St_Uni_090633	1	SSR	FORWARD	5	18	56.2	55.56	4	0	AGGTGCAAAGGTGAGGAG	192	1672	1672	5	1	CG	2	CGCGCGCGCGCG	12	6
102	St_Uni_090633	1	SSR	REVERSE	196	21	54.89	42.86	4	2	CGCCTTCGTACTGATATTCTA
103	St_Uni_090633	1	SSR	FORWARD	5	18	56.2	55.56	4	0	AGGTGCAAAGGTGAGGAG	192	1672	1672	5	1	GGCG	4	GGCGGGCGGGCG	12	3
104	St_Uni_090633	1	SSR	REVERSE	196	21	54.89	42.86	4	2	CGCCTTCGTACTGATATTCTA
105	St_Uni_090634	1	SSR	FORWARD	5	18	56.2	55.56	4	0	AGGTGCAAAGGTGAGGAG	192	1949	1949	5	1	CG	2	CGCGCGCGCGCG	12	6
106	St_Uni_090634	1	SSR	REVERSE	196	21	54.89	42.86	4	2	CGCCTTCGTACTGATATTCTA
107	St_Uni_090634	1	SSR	FORWARD	309	18	58.11	61.11	6	3	GTACGTGCACCTGGAGGA	240	1949	1949	4	0	CGC	3	CGCCGCCGCCGC	12	4
108	St_Uni_090634	1	SSR	REVERSE	548	19	55.05	47.37	4	2	TACGAACAACGGGAGTACA
109	St_Uni_090634	1	SSR	FORWARD	478	18	59.21	61.11	2	0	TACGACCACGAGCACCAC	134	1949	1949	4	2	GGC	3	GGCGGCGGCGGC	12	4
110	St_Uni_090634	1	SSR	REVERSE	611	20	55.55	50	4	1	GAGGTCCAAATCTGTGTCTG
111	St_Uni_090634	1	SSR	FORWARD	5	18	56.2	55.56	4	0	AGGTGCAAAGGTGAGGAG	192	1949	1949	5	1	GGCG	4	GGCGGGCGGGCG	12	3
112	St_Uni_090634	1	SSR	REVERSE	196	21	54.89	42.86	4	2	CGCCTTCGTACTGATATTCTA
113	St_Uni_090635	1	SSR	FORWARD	5	18	56.2	55.56	4	0	AGGTGCAAAGGTGAGGAG	192	1874	1874	5	1	CG	2	CGCGCGCGCGCG	12	6
114	St_Uni_090635	1	SSR	REVERSE	196	21	54.89	42.86	4	2	CGCCTTCGTACTGATATTCTA
115	St_Uni_090635	1	SSR	FORWARD	5	18	56.2	55.56	4	0	AGGTGCAAAGGTGAGGAG	192	1874	1874	5	1	GGCG	4	GGCGGGCGGGCG	12	3
116	St_Uni_090635	1	SSR	REVERSE	196	21	54.89	42.86	4	2	CGCCTTCGTACTGATATTCTA
117	St_Uni_090637	1	SSR	FORWARD	5	18	56.2	55.56	4	0	AGGTGCAAAGGTGAGGAG	192	1793	1793	5	1	CG	2	CGCGCGCGCGCG	12	6
118	St_Uni_090637	1	SSR	REVERSE	196	21	54.89	42.86	4	2	CGCCTTCGTACTGATATTCTA
119	St_Uni_090637	1	SSR	FORWARD	5	18	56.2	55.56	4	0	AGGTGCAAAGGTGAGGAG	192	1793	1793	5	1	GGCG	4	GGCGGGCGGGCG	12	3
120	St_Uni_090637	1	SSR	REVERSE	196	21	54.89	42.86	4	2	CGCCTTCGTACTGATATTCTA
121	St_Uni_090638	1	SSR	FORWARD	5	18	56.2	55.56	4	0	AGGTGCAAAGGTGAGGAG	192	1753	1753	5	1	CG	2	CGCGCGCGCGCG	12	6
122	St_Uni_090638	1	SSR	REVERSE	196	21	54.89	42.86	4	2	CGCCTTCGTACTGATATTCTA
123	St_Uni_090638	1	SSR	FORWARD	5	18	56.2	55.56	4	0	AGGTGCAAAGGTGAGGAG	192	1753	1753	5	1	GGCG	4	GGCGGGCGGGCG	12	3
124	St_Uni_090638	1	SSR	REVERSE	196	21	54.89	42.86	4	2	CGCCTTCGTACTGATATTCTA
125	St_Uni_090639	1	SSR	FORWARD	382	18	58.11	61.11	6	3	GTACGTGCACCTGGAGGA	240	1977	1977	4	0	CGC	3	CGCCGCCGCCGC	12	4
126	St_Uni_090639	1	SSR	REVERSE	621	19	55.05	47.37	4	2	TACGAACAACGGGAGTACA
127	St_Uni_090639	1	SSR	FORWARD	551	18	59.21	61.11	2	0	TACGACCACGAGCACCAC	134	1977	1977	4	2	GGC	3	GGCGGCGGCGGC	12	4
128	St_Uni_090639	1	SSR	REVERSE	684	20	55.55	50	4	1	GAGGTCCAAATCTGTGTCTG
129	St_Uni_090641	1	SSR	FORWARD	320	18	58.11	61.11	6	3	GTACGTGCACCTGGAGGA	240	1960	1960	4	0	CGC	3	CGCCGCCGCCGC	12	4
130	St_Uni_090641	1	SSR	REVERSE	559	19	55.05	47.37	4	2	TACGAACAACGGGAGTACA
131	St_Uni_090641	1	SSR	FORWARD	489	18	59.21	61.11	2	0	TACGACCACGAGCACCAC	134	1960	1960	4	2	GGC	3	GGCGGCGGCGGC	12	4
132	St_Uni_090641	1	SSR	REVERSE	622	20	55.55	50	4	1	GAGGTCCAAATCTGTGTCTG
133	St_Uni_091060	1	SSR	FORWARD	1677	19	55.48	57.89	3	0	CTCGGTCCACATCCTACTC	160	3359	3359	4	0	AGG	3	AGGAGGAGGAGGAGGAGGAGG	21	7
134	St_Uni_091060	1	SSR	REVERSE	1836	21	54.27	42.86	6	2	GTCGACGGTTGTCTACATATT
135	St_Uni_091434	1	SSR	FORWARD	1513	21	54.5	33.33	7	2	TTCCAACTTAGGAATGATTTG	187	1901	1901	4	1	AT	2	ATATATATATATAT	14	7
136	St_Uni_091434	1	SSR	REVERSE	1699	20	55.47	50	6	2	GTAGCTAATTCTGCGTCTGC
137	St_Uni_091434	1	SSR	FORWARD	570	21	55.43	42.86	6	3	CTACTAATCGCGTTTTCAGTG	181	1901	1901	8	0	GCG	3	GCGGCGGCGGCG	12	4
138	St_Uni_091434	1	SSR	REVERSE	750	21	55.47	38.1	5	3	TCCGCGCTATTAGTTTACATA
139	St_Uni_091442	1	SSR	FORWARD	302	21	55.09	47.62	4	2	CTACTACACCGTCTTTCATGC	157	549	549	4	0	TTTG	4	TTTGTTTGTTTG	12	3
140	St_Uni_091442	1	SSR	REVERSE	458	21	55.18	33.33	6	0	ATGATGCGTATGATTTTGTTC
141	St_Uni_092777	1	SSR	FORWARD	283	21	54.91	42.86	6	0	TCTTATCTAAGCCACACGAAG	161	808	808	4	2	TA	2	TATATATATATATA	14	7
142	St_Uni_092777	1	SSR	REVERSE	443	21	54.54	38.1	3	1	GATGAAAGTAAAACCTCGTCA
143	St_Uni_094338	1	SSR	FORWARD	54	21	55.9	47.62	6	2	GGACGTGGAGTACTGAAGTTT	146	474	474	4	2	TA	2	TATATATATATATATATATATA	22	11
144	St_Uni_094338	1	SSR	REVERSE	199	21	55.55	47.62	3	1	CTAAGAGAACCCAGAGCCTAA
145	St_Uni_094865	1	SSR	FORWARD	3332	21	53.48	38.1	4	2	AGATAAAGGTGTATGGAATGC	130	3499	3499	4	1	TA	2	TATATATATATATATATA	18	9
146	St_Uni_094865	1	SSR	REVERSE	3461	21	54.59	33.33	4	2	AACAAGGCAAATATACGAATG
147	St_Uni_094866	1	SSR	FORWARD	3512	21	53.48	38.1	4	2	AGATAAAGGTGTATGGAATGC	130	3679	3679	4	1	TA	2	TATATATATATATATATA	18	9
148	St_Uni_094866	1	SSR	REVERSE	3641	21	54.59	33.33	4	2	AACAAGGCAAATATACGAATG
149	St_Uni_095547	1	SSR	FORWARD	1330	21	55.53	38.1	2	0	AGTATTCCACCTTATGCGTTT	152	1685	1685	4	0	GA	2	GAGAGAGAGAGA	12	6
150	St_Uni_095547	1	SSR	REVERSE	1481	21	56.21	38.1	4	2	AAGTGGCGCTAATGAATTTAC
151	St_Uni_095835	1	SSR	FORWARD	1228	21	55.84	38.1	6	0	TTTGTACACTTACCCACGAAA	150	1385	1385	3	3	TAA	3	TAATAATAATAATAATAATAA	21	7
152	St_Uni_095835	1	SSR	REVERSE	1377	21	53.98	38.1	2	2	CAGTATGAAATCTTGTGAGCA
153	St_Uni_095835	1	SSR	FORWARD	69	20	55.25	45	7	0	CAAATCTCTGAGAAGCCAAG	193	1385	1385	4	0	AAGA	4	AAGAAAGAAAGAAAGA	16	4
154	St_Uni_095835	1	SSR	REVERSE	261	21	55.12	38.1	4	2	GCCGGATCTGTAATTCTTTAT
155	St_Uni_095962	1	SSR	FORWARD	322	20	54.85	50	4	2	CAAGGGTCGTACAAGAGTTC	169	518	518	5	0	GT	2	GTGTGTGTGTGTGTGT	16	8
156	St_Uni_095962	1	SSR	REVERSE	490	21	55.44	42.86	6	0	CATATGCTCTTTCCCTACACA
157	St_Uni_096916	1	SSR	FORWARD	166	21	55.22	42.86	2	2	AAAGAGGTAAGAATGGAGCAC	158	417	417	2	0	CTGC	4	CTGCCTGCCTGCCTGCCTGCCTGC	24	6
158	St_Uni_096916	1	SSR	REVERSE	323	21	54.79	42.86	2	0	CACGAAGAGAATGAGAGAGAA
159	St_Uni_096916	1	SSR	FORWARD	166	21	55.22	42.86	2	2	AAAGAGGTAAGAATGGAGCAC	158	417	417	2	0	GCCT	4	GCCTGCCTGCCT	12	3
160	St_Uni_096916	1	SSR	REVERSE	323	21	54.79	42.86	2	0	CACGAAGAGAATGAGAGAGAA
161	St_Uni_096946	1	SSR	FORWARD	419	21	55.34	47.62	4	0	GGAGGTTTATGGTTCGACTAC	181	664	664	5	2	TA	2	TATATATATATATATATATATA	22	11
162	St_Uni_096946	1	SSR	REVERSE	599	21	55.31	38.1	4	0	GTACAGAAAATCACCGAAACA
163	St_Uni_097694	1	SSR	FORWARD	15	21	54.69	38.1	7	1	TTAACACGACGTTTTCTAACC	151	799	799	5	1	AT	2	ATATATATATATATAT	16	8
164	St_Uni_097694	1	SSR	REVERSE	165	21	55.47	42.86	4	0	CTTAATCTCAACCCAGGAAAC
165	St_Uni_098220	1	SSR	FORWARD	71	21	55.47	38.1	4	1	ACAGAAAATCAGCATGAAGTG	149	290	290	7	1	AG	2	AGAGAGAGAGAGAG	14	7
166	St_Uni_098220	1	SSR	REVERSE	219	21	54.55	38.1	4	2	GCAGCCAATATGTTCTGTAAT
167	St_Uni_101740	1	SSR	FORWARD	239	21	54.57	38.1	5	3	CGAAATTCTGAGCTTTCATAG	144	396	396	4	2	TTA	3	TTATTATTATTATTATTATTA	21	7
168	St_Uni_101740	1	SSR	REVERSE	382	21	55.72	47.62	3	0	GTAAGTTCCCGCTAAACACTC
169	St_Uni_101762	1	SSR	FORWARD	186	21	54.24	42.86	5	3	TATCAGGAGAGGAACATTGTC	152	351	351	6	3	CT	2	CTCTCTCTCTCTCTCTCTCT	20	10
170	St_Uni_101762	1	SSR	REVERSE	337	20	55.3	45	3	0	TCAAAGTCCCTAAACCTGTG
171	St_Uni_101986	1	SSR	FORWARD	25	21	54.64	38.1	2	1	TACCAAGAAACAAAGGAACAG	140	430	430	3	0	AT	2	ATATATATATATATATATAT	20	10
172	St_Uni_101986	1	SSR	REVERSE	164	21	54.97	42.86	4	3	AAGAAGCTACCTCGTCAAGAT
173	St_Uni_102006	1	SSR	FORWARD	258	21	54.61	42.86	6	0	TCGTGCAGTAGTGTACAAAGA	147	1010	1010	5	1	GGT	3	GGTGGTGGTGGTGGTGGTGGT	21	7
174	St_Uni_102006	1	SSR	REVERSE	404	21	55.02	38.1	5	2	GAGCAATAAAGAAACTGCTCA
175	St_Uni_102008	1	SSR	FORWARD	7	23	53.93	30.43	6	2	TGCTTTATTCTGTAAGAACTTGA	150	703	703	4	3	GGT	3	GGTGGTGGTGGTGGTGGTGGT	21	7
176	St_Uni_102008	1	SSR	REVERSE	156	21	54.16	47.62	3	3	GCCCTTTGTAGTCATAGTCTG
177	St_Uni_102390	1	SSR	FORWARD	403	21	54.5	42.86	5	3	TCGAAATCTAGTGGATGTAGG	141	553	553	3	0	AT	2	ATATATATATATATATAT	18	9
178	St_Uni_102390	1	SSR	REVERSE	543	18	64.48	66.67	4	2	GGCGGGGGACAGCTTGTA
179	St_Uni_102807	1	SSR	FORWARD	132	21	54.06	38.1	6	2	ACAAGCAACCTTGTCTTACAT	150	315	315	5	3	AC	2	ACACACACACACAC	14	7
180	St_Uni_102807	1	SSR	REVERSE	281	21	55.35	38.1	6	2	GTAATGTGAGCGCAAAATAAG
181	St_Uni_103144	1	SSR	FORWARD	7658	21	55.02	42.86	6	2	TGGTTCGAGTGATATCCATAC	177	8187	8187	4	1	TA	2	TATATATATATATATATATA	20	10
182	St_Uni_103144	1	SSR	REVERSE	7834	21	54.19	38.1	5	2	AACAGCGGATGTACCTATTTA
183	St_Uni_103144	1	SSR	FORWARD	1815	21	55.71	52.38	4	2	GAGAGGGAAGAGAAGTACGTG	123	8187	8187	4	1	AGG	3	AGGAGGAGGAGG	12	4
184	St_Uni_103144	1	SSR	REVERSE	1937	20	57.24	60	4	3	GCTGTACCCACCGTAGTAGG
185	St_Uni_103144	1	SSR	FORWARD	6543	20	55.34	35	3	0	CGTTTGTATTTCACGGTTTT	153	8187	8187	6	3	TAAA	4	TAAATAAATAAA	12	3
186	St_Uni_103144	1	SSR	REVERSE	6695	21	54.28	42.86	3	2	CTAAGTGTAATCCGTGGTCAT
187	St_Uni_103224	1	SSR	FORWARD	217	21	53.99	38.1	4	0	TTGCTGTTACTGTGTTAATGG	149	365	365	6	2	AT	2	ATATATATATATATATATATAT	22	11
188	St_Uni_103224	1	SSR	REVERSE	365	21	55.02	38.1	3	3	TACGCTAACAAAGGTCATCAT
189	St_Uni_103674	1	SSR	FORWARD	74	21	54.94	38.1	7	0	TTTGCCCCTCTTAGAGTATTT	144	270	270	4	2	AT	2	ATATATATATATAT	14	7
190	St_Uni_103674	1	SSR	REVERSE	217	21	54.69	47.62	5	3	GATGTTACAGTGTTCCAGGAG
191	St_Uni_105204	1	SSR	FORWARD	517	21	54.37	47.62	4	2	GATAGTCCACGTTCCTCTGTA	150	872	872	4	2	ATTA	4	ATTAATTAATTA	12	3
192	St_Uni_105204	1	SSR	REVERSE	666	21	54.7	38.1	5	1	GCAGTCGCTTAATAAAACTTG
193	St_Uni_105210	1	SSR	FORWARD	98	22	54.1	31.82	6	2	TTACATAATATTCGGCTATTCG	157	258	258	6	0	AT	2	ATATATATATATATATATATATAT	24	12
194	St_Uni_105210	1	SSR	REVERSE	254	21	54.29	42.86	3	0	CACCTCTTGTCTTGGTTATGT
195	St_Uni_106317	1	SSR	FORWARD	146	22	54.96	31.82	8	3	TGAAAACCATGGTAACTAACAA	147	329	329	5	2	AC	2	ACACACACACACAC	14	7
196	St_Uni_106317	1	SSR	REVERSE	292	21	55.25	47.62	4	2	TCACTGTAGGCATGGATCTAC
197	St_Uni_107146	1	SSR	FORWARD	1029	21	54.78	47.62	4	2	GACCCTAACAAGGTACATCCT	156	4161	4161	5	3	TA	2	TATATATATATATATA	16	8
198	St_Uni_107146	1	SSR	REVERSE	1184	21	55.41	42.86	6	3	AATGCCTAATACCGGTGTACT
199	St_Uni_107146	1	SSR	FORWARD	2112	21	55.4	38.1	3	0	TGAGAGCATCAGAAGAAGAAA	176	4161	4161	3	0	TTTA	4	TTTATTTATTTA	12	3
200	St_Uni_107146	1	SSR	REVERSE	2287	21	56.27	42.86	2	0	CCATCAACAGAGAAACACAGA
201	St_Uni_107972	1	SSR	FORWARD	13	19	55.11	52.63	3	3	AAGTGAGGTGGTAGGCAAC	153	283	283	4	2	TC	2	TCTCTCTCTCTCTCTCTCTC	20	10
202	St_Uni_107972	1	SSR	REVERSE	165	21	55.05	38.1	5	3	TTGATTTGGCAACTAGACTGT
203	St_Uni_110665	1	SSR	FORWARD	40	21	55.43	33.33	5	1	AAACAAATCTGGCATATCCTT	156	683	683	4	0	AAG	3	AAGAAGAAGAAGAAGAAGAAG	21	7
204	St_Uni_110665	1	SSR	REVERSE	195	21	54.2	38.1	4	3	TACCTGTAGCCAAAATCACTT
205	St_Uni_111674	1	SSR	FORWARD	296	21	54.06	38.1	5	3	GACGTAGCATCTTATTTGCTT	150	454	454	5	1	AT	2	ATATATATATATATATATATAT	22	11
206	St_Uni_111674	1	SSR	REVERSE	445	21	54.65	33.33	7	2	TGCAAAATTTGAGGTATTCTC
207	St_Uni_111914	1	SSR	FORWARD	14	21	55.05	42.86	4	1	TCAAAGAAGAGCTGAGACTTG	149	317	317	4	3	AC	2	ACACACACACACAC	14	7
208	St_Uni_111914	1	SSR	REVERSE	162	21	54.84	42.86	4	0	TACATCTGCAATACTCCCTGT
209	St_Uni_114025	1	SSR	FORWARD	45	19	53.63	36.84	4	2	GGGCGTGATGATATAAAAA	127	380	380	4	0	AT	2	ATATATATATATATAT	16	8
210	St_Uni_114025	1	SSR	REVERSE	171	21	55.35	38.1	4	2	GTACAACCCAAACAATAGCAA
211	St_Uni_114062	1	SSR	FORWARD	1	21	50.92	33.33	3	3	CAAGAAGAACAATAAGGAATC	168	224	224	4	2	AG	2	AGAGAGAGAGAGAGAGAGAGAG	22	11
212	St_Uni_114062	1	SSR	REVERSE	168	21	54.92	42.86	4	1	AGAGCTGAGGAAATTGAGAGT
213	St_Uni_114459	1	SSR	FORWARD	5	21	55.06	33.33	6	3	TATTATACATATGCCGCGAAT	159	356	356	3	1	TA	2	TATATATATATATA	14	7
214	St_Uni_114459	1	SSR	REVERSE	163	21	55.05	42.86	6	0	GGTCAATTGTGATGGAGTAGA
215	St_Uni_114771	1	SSR	FORWARD	325	21	54.91	33.33	3	1	ATGTTGATTTAGGAGCATTGA	137	1058	1058	6	3	GAT	3	GATGATGATGATGATGATGAT	21	7
216	St_Uni_114771	1	SSR	REVERSE	461	21	55.04	42.86	3	0	GGTAATCCCAAATACTCCATC
217	St_Uni_114877	1	SSR	FORWARD	16	21	55.72	47.62	3	0	GTAAGTTCCCGCTAAACACTC	144	378	378	4	2	AAT	3	AATAATAATAATAATAATAAT	21	7
218	St_Uni_114877	1	SSR	REVERSE	159	21	54.57	38.1	5	3	CGAAATTCTGAGCTTTCATAG
219	St_Uni_115179	1	SSR	FORWARD	1	23	52.35	30.43	4	0	CGTGAAGTCAATATAAATAAGGT	129	605	605	4	1	TA	2	TATATATATATATA	14	7
220	St_Uni_115179	1	SSR	REVERSE	129	21	54.47	38.1	7	3	TCCTCTTTGAGTCAATGTTTC
221	St_Uni_117235	1	SSR	FORWARD	33	21	54.74	33.33	4	3	TCGTAGTTTTGATTCCATGAT	167	274	274	7	3	AT	2	ATATATATATATAT	14	7
222	St_Uni_117235	1	SSR	REVERSE	199	22	54.34	36.36	6	2	CACGGACATCATTAATACAGTT
223	St_Uni_118030	1	SSR	FORWARD	167	21	55.09	42.86	3	1	AGTGAAAGTCAGGGAAAAGTC	158	384	384	4	1	TA	2	TATATATATATATA	14	7
224	St_Uni_118030	1	SSR	REVERSE	324	21	55.06	38.1	2	1	CCCTAATCCAATAAAAGTCGT
225	St_Uni_118695	1	SSR	FORWARD	407	23	55.03	30.43	4	2	GATAAGAATTTGTCTTTTTGACG	160	603	603	3	0	TA	2	TATATATATATATA	14	7
226	St_Uni_118695	1	SSR	REVERSE	566	21	54.87	47.62	4	2	CTCCGTGTAGTAGCTTTGGTA
227	St_Uni_118834	1	SSR	FORWARD	266	21	54.51	38.1	7	0	AATGTTGTCACATTCTGGTCT	135	423	423	3	0	AT	2	ATATATATATATAT	14	7
228	St_Uni_118834	1	SSR	REVERSE	400	19	55.05	42.11	4	2	CGGTTGATTACGGGTATTT
229	St_Uni_119033	1	SSR	FORWARD	222	21	54.93	38.1	5	2	GAAAGTCAAGACATGAAATCG	145	476	476	3	2	GT	2	GTGTGTGTGTGTGT	14	7
230	St_Uni_119033	1	SSR	REVERSE	366	21	55.27	33.33	4	3	CAATAACAATTCTGCCACATT
231	St_Uni_119922	1	SSR	FORWARD	21	22	55.06	31.82	6	2	TCTGACTTTAAAATTGTGTCCA	162	553	553	5	0	TG	2	TGTGTGTGTGTGTG	14	7
232	St_Uni_119922	1	SSR	REVERSE	182	21	55.23	38.1	3	0	ATGCCAGTTTTTACTTCTTCC
233	St_Uni_120386	1	SSR	FORWARD	199	21	54.76	38.1	6	3	ATGATCAACAGAGAGTTGCAT	137	381	381	3	0	CAC	3	CACCACCACCACCAC	15	5
234	St_Uni_120386	1	SSR	REVERSE	335	21	54.38	42.86	3	1	CAGTAAAAGTGGCAGGATTAG
235	St_Uni_120420	1	SSR	FORWARD	162	21	55.36	38.1	8	2	TTATACAAACCGGTTCAGTTG	153	331	331	3	0	TGAA	4	TGAATGAATGAATGAATGAATGAATGAA	28	7
236	St_Uni_120420	1	SSR	REVERSE	314	18	57.31	50	4	2	CCAAAGCGTCTCGATGTT
237	St_Uni_120826	1	SSR	FORWARD	171	21	54.98	42.86	3	2	TGTAAGGTCATCGTCTCCTAA	159	334	334	6	2	TA	2	TATATATATATATA	14	7
238	St_Uni_120826	1	SSR	REVERSE	329	21	54.79	38.1	6	0	TTCAAGATGCCTTGAGAATAG
239	St_Uni_121130	1	SSR	FORWARD	149	21	54.99	42.86	5	0	CACAAGGTCCAAGTGTAAAAG	144	311	311	3	0	ATAA	4	ATAAATAAATAA	12	3
240	St_Uni_121130	1	SSR	REVERSE	292	21	53.99	42.86	5	2	GCTCAGAGACGGTAGAAATTA
