# Supplementary material for: Transcriptome Characterization for Non-Model Endangered Lycaenids, Protantigius superans and Spindasis takanosis, Using Illumina HiSeq 2500 Sequencing
Source: Int J Mol Sci. 2015 Dec 16;16(12):29948–70. doi: 10.3390/ijms161226213 (PMC4691156; doi:10.3390/ijms161226213)
Supplement: Supplementary file 1 [file ijms-16-26213-s001.zip › Supplementary Table-4 revision.xlsx]

## Sheet: Primer
Supplementary figure-4. The PCR primer sequences flanking the putative cSSRs in P. superans
No	Unigene Name	Primer sequence	Len	Tm(℃)	GC%	Repeat type	Product size
1	Ps_Uni_000076	F:TAAATGTATACGGGTTGACGA	21	55.72	38.1	(AT)12	152
		R:GAATAGACATTTGTCACATCG	21	53.12	38.1
2	Ps_Uni_000232	F:GGTCGCAAATAGGTATAAAGA	21	53.88	38.1	(AT)12	162
		R:GGTCACAGGTCACTGTAGTCT	21	54.1	52.38
3	Ps_Uni_000266	F:TCTGTTTGTTCCGTGTTAAGT	21	54.97	38.1	(TCA)7	153
		R:GCGGAGATAGTCTTCAATTCT	21	55.3	42.86
4	Ps_Uni_000275	F:TGTAGATAATTTCGCGTGACT	21	55.18	38.1	(TA)8	142
		R:GGTCGCGTCCTGTTCAAA	18	60.82	55.56
5	Ps_Uni_000318	F:TTGTCATGAGACCTGCTTAGT	21	55.04	42.86	(TAA)10	146
		R:CACCTTTATATGCCATGTTTT	21	54.44	33.33
6	Ps_Uni_000424	F:GACAATAAGAATGCAATGGAC	21	54.73	38.1	(AT)12	150
		R:ATGGGTTAAAAAGAGATGGAA	21	55.4	33.33
7	Ps_Uni_000611	F:CTCCTAGGAAGCCATTAATTT	21	54.51	38.1	(TA)9	174
		R:CTGACACCATGTTTAAAAGGA	21	55.32	38.1
8	Ps_Uni_000689	F:GCGTAGATCAGACCAACTAAA	21	54.74	42.86	(ATC)7	186
		R:CCTATGTTCAGCAGGTAAAGG	21	56.56	47.62
9	Ps_Uni_000787	F:ACCCTCTCATAGGTACGTGTT	21	55.29	47.62	(TA)9	149
		R:GTCCAGCCTGTGTATGTCA	19	55.29	52.63
10	Ps_Uni_000998	F:TACCACATGCAAAGGTAAAAT	21	54.89	33.33	(TCA)7	148
		R:TCGTCACCAATCCTCTAATAA	21	54.92	38.1
11	Ps_Uni_001213	F:TCAAATCTGACAAAACTGTGC	21	56.41	38.1	(GT)8	148
		R:GTAATTGCGTGTTCCTGACTA	21	55.51	42.86
12	Ps_Uni_001274	F:AATCCACCATGGGATAGTTAG	21	55.55	42.86	(TA)7	148
		R:TCACCTTAAACACACACAAGA	21	54.22	38.1
13	Ps_Uni_001274	F:TCCCATGCATAGAATTAGAGA	21	55	38.1	(AT)8	150
		R:CCAAAAATCGAAGTAAGTGGT	21	55.97	38.1
14	Ps_Uni_001538	F:AAATGGATTCAGCATACTTCC	21	55.82	38.1	(TA)10	167
		R:ATTCGTCCCAAAATATTAACC	21	54.84	33.33
15	Ps_Uni_001557	F:CTCACCTGATGGTAAGTGATT	21	54.2	42.86	(AT)7	146
		R:TTGGAGATATGTGGGTATGTC	21	54.85	42.86
16	Ps_Uni_001557	F:GGTTTTTGCAGGGATATAGTT	21	55.05	38.1	(AT)8	137
		R:CGCCAGCTATAGTGCTATCTA	21	55.23	47.62
17	Ps_Uni_001585	F:GAAAGCATATTTTGGGCATA	20	55.43	35	(AT)9	287
		R:ACAAAATTACGGACACATTAC	21	51.9	33.33
18	Ps_Uni_001838	F:CCGAAAGTAATAATCAAAGAAAC	23	54.27	30.43	(TAA)8	210
		R:TGCTGTTATAGCTATTGCTTG	21	53.74	38.1
19	Ps_Uni_001850	F:CGTCTAACTTAACACCCCTTT	21	55.2	42.86	(TGA)8	158
		R:CGAAGTACAATTGGAATTACCT	22	55.15	36.36
20	Ps_Uni_002206	F:GGACAGAGATATTGTTCGTGA	21	55.22	42.86	(GA)12	152
		R:AGCCCAAAGTAGACAGACTCTA	22	55.07	45.45
21	Ps_Uni_002358	F:CATGAATTTCCTGTTACGAGA	21	55.4	38.1	(TCA)8	155
		R:GTTTAAGCTGGATGCGAGTA	20	55.74	45
22	Ps_Uni_002563	F:AAGGCCTATGTTCAGCAGT	19	54.95	47.37	(TGA)7	179
		R:CATTAAAGGGAAAAATGCTT	20	53.83	30
23	Ps_Uni_002563	F:CATAACTCTGCGGTAGTCAAC	21	55.09	47.62	(TGA)8	182
		R:GGAAACAAGTCGATGATAATG	21	54.74	38.1
24	Ps_Uni_002876	F:GAATAATGGAGTGACGTGATG	21	55.52	42.86	(ATC)8	159
		R:AGAGGTCTATGATCAGCAGTG	21	54.51	47.62
25	Ps_Uni_003062	F:GTTTAATATGTTCTTTGCATGG	22	54.21	31.82	(TTA)8	148
		R:TTGAGTAAATGGAAAAACACC	21	54.41	33.33
26	Ps_Uni_003188	F:TATTCATGAACAATCACACCA	21	54.79	33.33	(AT)8	147
		R:TATTTGGGTTATGGAATATGG	21	54.17	33.33
27	Ps_Uni_003244	F:AGTCTTCCTTCTACGCTTCAT	21	54.97	42.86	(TCA)9	150
		R:GAAAGAGGCCTATGTTCAA	19	52.86	42.11
28	Ps_Uni_003533	F:AAAAACTGACATGCTACAACG	21	55.58	38.1	(TA)8	130
		R:ACTGCACGTTATGAACTAAGC	21	54.84	42.86
29	Ps_Uni_003688	F:CAAATGAAAAACTGGATGAAG	21	54.97	33.33	(ATC)7	158
		R:TATAAGAGTGTTGCAGGAGGA	21	55.15	42.86
30	Ps_Uni_003921	F:CGATTCGTTTGGTTTCTATTA	21	54.72	33.33	(TAA)7	146
		R:GCTATGCTATGTTGCTACTCC	21	54.46	47.62
31	Ps_Uni_004010	F:GGCTAAACCATCTTTTTCATT	21	55.17	33.33	(CA)14	174
		R:ATAAGGTCAACATGGTAGCTG	21	54.45	42.86
32	Ps_Uni_004127	F:TGGAATGTTCTTGGTAAATGT	21	54.67	33.33	(TG)9	130
		R:AGCTACGATGCCATAGACATA	21	55.14	42.86
33	Ps_Uni_004147	F:GCTCATAATATTGTTGCCATT	21	54.49	33.33	(CT)9	152
		R:GCGTTAACATTTTAGTTCTCG	21	54.55	38.1
34	Ps_Uni_004290	F:CGTATTAACATTGGGATTTTG	21	54.84	33.33	(TCA)7	150
		R:CCAAGGTTAGATTGTTTTGGT	21	55.82	38.1
35	Ps_Uni_004355	F:AATCGACCCTACGTTAGTTTT	21	54.74	38.1	(TG)10	181
		R:TAACATCAACATTTGACATCG	21	54.56	33.33
36	Ps_Uni_004435	F:TTCGTGATGAATAGTTTGCTT	21	55.15	33.33	(TAA)7	162
		R:TTTACTCCGTCTATGTTGAGG	21	54.59	42.86
37	Ps_Uni_004473	F:TGGTGGTTTTAAAATGAAGTG	21	55.33	33.33	(AAT)7	150
		R:CAACATTTCAGGCAAATAAAG	21	55.18	33.33
38	Ps_Uni_004481	F:CCCTGTATCTACCCAATCAAT	21	55.55	42.86	(TA)8	150
		R:CACGCATTAGCACTTACAATA	21	54.32	38.1
39	Ps_Uni_004777	F:TCCGACCGTTTTTACTATATG	21	54.6	38.1	(TCA)8	153
		R:TAAAAGAAGCCTATGTTCAGC	21	54.19	38.1
40	Ps_Uni_005209	F:ATAGGTGAACTTGGACTTTGC	21	55.97	42.86	(ATC)9	154
		R:ACGTTGACATTTATTGGTTTG	21	55.2	33.33
41	Ps_Uni_005382	F:TTGCCTCCTGTCATATAAAAA	21	55.1	33.33	(ATC)7	136
		R:TCGCATTAAGACGTATTGTTT	21	55.2	33.33
42	Ps_Uni_005643	F:GTCATTGGATACCGTCAATTA	21	55.03	38.1	(AT)20	124
		R:TAAGAGTTCAGACCGCTCAC	20	55.62	50
43	Ps_Uni_005751	F:TTTCGTTTGTCTTTACTTGTTG	22	54.92	31.82	(AT)9	162
		R:GACAGACTTTGGTCATGTGAT	21	54.93	42.86
44	Ps_Uni_005752	F:CTTCGTAAAGCGTTATCTTTG	21	54.72	38.1	(TA)15	153
		R:CGAGATGGCTGTGATAAAAAT	21	56.88	38.1
45	Ps_Uni_005970	F:ATTCGTCCCAAAATATTAACC	21	54.84	33.33	(TA)10	167
		R:AAATGGATTCAGCATACTTCC	21	55.82	38.1
46	Ps_Uni_005971	F:ATTCGTCCCAAAATATTAACC	21	54.84	33.33	(TA)10	167
		R:AAATGGATTCAGCATACTTCC	21	55.82	38.1
47	Ps_Uni_006005	F:GTTGTAAGAGTTCCCCAGTTT	21	54.98	42.86	(TGA)8	166
		R:GCCGATGTTGTGTTATGTTAT	21	55.14	38.1
48	Ps_Uni_006172	F:AAGGCCTGATTGATATTGTTC	21	55.82	38.1	(GTT)7	162
		R:GATTTCATTACTTTGGTCATTCA	23	55.88	30.43
49	Ps_Uni_006214	F:TGTGAATGTCAAGGAAAAGTC	21	55.26	38.1	(TGA)7	157
		R:CCAACAGTGAGACGTATAAGG	21	54.94	47.62
50	Ps_Uni_006728	F:ATATGTAATCTTGCTGGTGGA	21	54.78	38.1	(CT)8	148
		R:CTTCTGGAACTCTCACAAAAC	21	54.12	42.86
51	Ps_Uni_006772	F:TTCAGGAACTGTCAAAGTTGT	21	54.92	38.1	(AT)7	137
		R:CTGAAGTATTTCCTTCCGAAC	21	55.63	42.86
52	Ps_Uni_006808	F:ACCGGCTTAGTATCTTGAATC	21	55.19	42.86	(TGT)7	160
		R:CTCAAGATGCAGAAAGCAATA	21	55.88	38.1
53	Ps_Uni_006819	F:TGTAACATTCAGGCTAGCAGT	21	55.25	42.86	(TA)10	156
		R:ATTCAAACTTTCTTCGGAATC	21	55.12	33.33
54	Ps_Uni_006879	F:TTGATCCCTATAAATTCTCGTT	22	54.75	31.82	(ATT)8	151
		R:CCATCACTTTATTGATTTTCG	21	54.94	33.33
55	Ps_Uni_006881	F:TGAGGCTTCTTATAATGGACA	21	55.08	38.1	(TAA)8	149
		R:GTCTGTTTGTGGAAGTGTAGG	21	54.78	47.62
56	Ps_Uni_006882	F:CGTAAGGTAGGATTTTTAGGG	21	54.86	42.86	(TTA)7	155
		R:GTTCATAGCCCACATGATTAG	21	54.78	42.86
57	Ps_Uni_006888	F:TACCCAGTTGTAAGAGGTTCA	21	54.9	42.86	(TGA)7	150
		R:GCTCAAGGCTCTATTTTCTG	20	54.51	45
58	Ps_Uni_006929	F:GGCTGTCACTGATAACTTGAG	21	55.04	47.62	(TGA)7	157
		R:CAATATGCAATTTTGTCGTCT	21	55.43	33.33
59	Ps_Uni_006954	F:GCGTTCAATGAAAGTATCGTA	21	55.59	38.1	(TGA)8	127
		R:TGAGATCAATCATGAATTTCC	21	55.02	33.33
60	Ps_Uni_007020	F:AACAGTCAACTCGTATCCAGA	21	54.87	42.86	(AAT)8	163
		R:GACACCTTTCCTGCTGATT	19	55.16	47.37
61	Ps_Uni_007081	F:CGAATGGAACTAAAGAAGGAT	21	55.16	38.1	(AT)13	188
		R:GGTGTACTTTCTGCTCTCAAA	21	54.76	42.86
62	Ps_Uni_007179	F:TCGCTGATAATTTAGGTTTGT	21	54.31	33.33	(AT)9	140
		R:GGTATATTAAGCGCGACAGT	20	54.73	45
63	Ps_Uni_007452	F:GAGTATTCCGAGGAATTGTTT	21	55	38.1	(AT)21	165
		R:GCTCAATTAAATAGCCCGTAT	21	55.31	38.1
64	Ps_Uni_007588	F:GAACTAAATTATGGGCGATTT	21	55.14	33.33	(TGA)7	151
		R:GGTAAAGAGAAGGAAGGTAAGG	22	55.48	45.45
65	Ps_Uni_007611	F:GATTATGAGAAAGGCAAAACA	21	54.65	33.33	(CT)8	167
		R:AGTAATTCCAATTTGGCACA	20	55.67	35
66	Ps_Uni_007640	F:GTTGTTGGTAGGGTTTAATGA	21	54.29	38.1	(AT)9	204
		R:ACCATGTTACGACAAGAAAAA	21	54.91	33.33
67	Ps_Uni_007640	F:TGGCTAGTCATTTTTCTGTTT	21	54.32	33.33	(TA)11	153
		R:GACACTAAGATGGGACGAGAT	21	55.75	47.62
68	Ps_Uni_007761	F:TCCTCTAATCTGAGCTCTCCT	21	55.01	47.62	(TCA)7	150
		R:ACGCAGAGATTGAGAAAATTA	21	54.4	33.33
69	Ps_Uni_007938	F:CGAACAACATCGGACTATAAC	21	54.86	42.86	(TA)7	194
		R:AAGCTTCAAATGCATAACGTA	21	55.35	33.33
70	Ps_Uni_007938	F:TGTACATGATACTGCATAAAGG	22	53.09	36.36	(TA)10	146
		R:CGTGGGACTTTATATGAGAAC	21	53.95	42.86
71	Ps_Uni_008180	F:TGAACTCGCTTACCACTAGAC	21	54.8	47.62	(AT)11	167
		R:GATCCGTTTATGTGGATTGTA	21	55.03	38.1
72	Ps_Uni_008190	F:GCTTGACATTCAACAATTGAC	21	55.72	38.1	(TGA)7	147
		R:ATCCTTATACACAGCAATGGA	21	54.78	38.1
73	Ps_Uni_008382	F:AGAGTGAACTATGGCAAGACA	21	55.04	42.86	(TAT)8	138
		R:TGAACGAAGTAAGTGGTAACAA	22	55.17	36.36
74	Ps_Uni_008409	F:AGAGACCAATGTTCAGCAGTA	21	55.04	42.86	(GAT)7	143
		R:TCTGTGAGATACAAGGTGACA	21	54.07	42.86
75	Ps_Uni_008415	F:AAATCCTTACAACAGACACCA	21	54.72	38.1	(TGA)7	148
		R:TCAGCTCTGCATATTTGATCT	21	55.22	38.1
76	Ps_Uni_008428	F:GCATTTCTATGAGGTGATTTC	21	53.97	38.1	(TG)11	147
		R:CATGAATCCGAATACACAAAT	21	55.03	33.33
77	Ps_Uni_008529	F:GCAATCTGTAAAATACGCAAT	21	54.73	33.33	(ATA)7	151
		R:AACACAAGTTCTCACGAGTTG	21	55.46	42.86
78	Ps_Uni_008605	F:ACGTCGGTAATCACTGAACTA	21	54.93	42.86	(AT)14	143
		R:GGGAAAGGTGGAGTTATTATG	21	55.28	42.86
79	Ps_Uni_008708	F:TTTGTTTCTAATTCACATACTGG	23	53.89	30.43	(AG)10	145
		R:AGTGTGACGTAACGTTTATGG	21	55.3	42.86
80	Ps_Uni_008832	F:CGTGGTATATTTGTGCTGTG	20	55.12	45	(AT)8	146
		R:TCATGCTGTACCAGAAAAGAT	21	54.97	38.1
81	Ps_Uni_009239	F:GTCATCTGCTGTTCTCTCAAG	21	55.15	47.62	(AT)8	188
		R:AGAGGCAGGGAAATATTTAGA	21	54.87	38.1
82	Ps_Uni_009239	F:AAAAAGCCGTACTATTTATTGTG	23	54.77	30.43	(TA)10	116
		R:GGAGATATGGTAACCCAAGTC	21	55.11	47.62
83	Ps_Uni_009240	F:GTCATCTGCTGTTCTCTCAAG	21	55.15	47.62	(AT)8	183
		R:AGAGGCAGGGAAATATTTAGA	21	54.87	38.1
84	Ps_Uni_009240	F:AAAAAGCCGTACTATTTATTGTG	23	54.77	30.43	(TA)10	116
		R:GGAGATATGGTAACCCAAGTC	21	55.11	47.62
85	Ps_Uni_009241	F:AAAAAGCCGTACTATTTATTGTG	23	54.77	30.43	(TA)10	116
		R:GGAGATATGGTAACCCAAGTC	21	55.11	47.62
86	Ps_Uni_009301	F:CAGCAGATTAATGGAAAGGAT	21	55.98	38.1	(TA)11	146
		R:TTTACCGTGACAGCTCTTCTA	21	55.39	42.86
87	Ps_Uni_009495	F:GTATTGGCGCTTTTTAGTGTA	21	54.97	38.1	(TA)21	142
		R:CCGATAAGTCAGTGAATCAAG	21	54.98	42.86
88	Ps_Uni_009620	F:TGAAATTACCGTTCTTGCTAC	21	54.77	38.1	(AT)12	151
		R:TGTAGGTACCATCTCAATGAA	21	53.15	38.1
89	Ps_Uni_009621	F:ACCGTTCTTGCTACTTCTACC	21	55.33	47.62	(AT)18	159
		R:ACATGTAGGTACCATCTCAATG	22	54.13	40.91
90	Ps_Uni_009622	F:ACCGTTCTTGCTACTTCTACC	21	55.33	47.62	(AT)18	159
		R:ACATGTAGGTACCATCTCAATG	22	54.13	40.91
91	Ps_Uni_009623	F:ACCGTTCTTGCTACTTCTACC	21	55.33	47.62	(AT)18	159
		R:ACATGTAGGTACCATCTCAATG	22	54.13	40.91
92	Ps_Uni_009782	F:GTTCAACGGATGTTCGATA	19	54.38	42.11	(ATAC)18	190
		R:ACAGCATTGAGAAAATCACTG	21	55.47	38.1
93	Ps_Uni_009874	F:AATATGGTGCCCTAAAATGTC	21	55.7	38.1	(TA)8	157
		R:CGTCTCACCAAAACTATTGAG	21	55.07	42.86
94	Ps_Uni_009905	F:TAGGAGCGAGTTTTTGTAAGA	21	54.66	38.1	(AC)12	172
		R:ACTGATCACTAATGCTTTGGA	21	54.97	38.1
95	Ps_Uni_009906	F:TAGGAGCGAGTTTTTGTAAGA	21	54.66	38.1	(AC)12	172
		R:ACTGATCACTAATGCTTTGGA	21	54.97	38.1
96	Ps_Uni_009981	F:CCGGAATATCGCTAGTTCTTA	21	56.3	42.86	(TA)8	178
		R:TGATATACGCGTCTACATTCC	21	55.39	42.86
97	Ps_Uni_010061	F:TTGACGCCTATATCTGACTGT	21	55.01	42.86	(AT)8	154
		R:GCAATCGAGTTCTAGGATTTT	21	55.31	38.1
98	Ps_Uni_010061	F:CATCTACAGGGTTCAATTATGA	22	54.39	36.36	(TA)17	164
		R:AGGCGTCAAACTAATAACTCC	21	55.26	42.86
99	Ps_Uni_010062	F:ATTCGCAAACGGATGGAC	18	59.46	50	(AT)8	138
		R:TCATAATTGAACCCTGTAGATG	22	54.39	36.36
100	Ps_Uni_010062	F:CATCTACAGGGTTCAATTATGA	22	54.39	36.36	(TA)14	162
		R:ACTATGAAAAGTGTCGATTGC	21	54.56	38.1
101	Ps_Uni_010139	F:CTATGGAGCAACAGTACCAAC	21	54.93	47.62	(TAT)7	162
		R:CCGTATATTTCGATCATTCAA	21	55.3	33.33
102	Ps_Uni_010327	F:TCCTTGGTCTACAAAAACAAA	21	55.05	33.33	(TCA)7	151
		R:AACTTATTTTGCACGTTCTTG	21	54.85	33.33
103	Ps_Uni_010369	F:TTGGGTCCTAAAACACAAAG	20	55.31	40	(AT)11	178
		R:TGGTTCATTTGTTGTGAATAAG	22	55.34	31.82
104	Ps_Uni_010380	F:TTGAAGGGATTTATTCATCTG	21	54.42	33.33	(TA)10	151
		R:GAGTCATGTCGTCATAGTATGTT	23	53.46	39.13
105	Ps_Uni_010588	F:GTATTTCCCTAGCACGAAGAT	21	55.19	42.86	(CT)9	146
		R:GAGTCCTACCAATTGGATTTC	21	55.23	42.86
106	Ps_Uni_010628	F:TTACGCCATAGTCGTGTAAAT	21	55.08	38.1	(TGG)8	171
		R:AACATCAACCTGCAGAACTC	20	55.26	45
107	Ps_Uni_010692	F:ACGCATGGATACTGTTTCTAA	21	55.02	38.1	(AT)13	183
		R:CAAACAGTTGAAATTTTACGAG	22	54.47	31.82
108	Ps_Uni_010723	F:GACTATTGAAACGGAGCATTA	21	54.68	38.1	(AT)12	157
		R:ACAGAACGGCAAGTAATACAA	21	55.11	38.1
109	Ps_Uni_010763	F:TGAGTATGTTCCTGGGTTATG	21	55.11	42.86	(TA)12	176
		R:TACAGGCGCTCATATAAGATT	21	54.42	38.1
110	Ps_Uni_010803	F:TAAACATTGACTTGGGAATTG	21	55.25	33.33	(AT)11	130
		R:CTGTCTCGAATCATAAAATGTG	22	55.01	36.36
111	Ps_Uni_010803	F:TAACATTACCCGGTTGTTAGA	21	54.9	38.1	(AT)15	162
		R:GGATTGTCATACCAACAAGAA	21	55.06	38.1
112	Ps_Uni_010844	F:TATTGCTTGCGATATACCTCT	21	54.42	38.1	(AT)14	190
		R:ATGTGGTTTAGTTTTTGACCA	21	54.75	33.33
113	Ps_Uni_011097	F:TCCGAGTAGCTTAACACGTAG	21	55.03	47.62	(AT)8	214
		R:TCATGACGTCGTGTATATTTTT	22	54.9	31.82
114	Ps_Uni_011152	F:CTTTTCTGGAGTTATGGAGGT	21	55.07	42.86	(AT)19	177
		R:CACCGAGTAAATGGTATGCT	20	55.29	45
115	Ps_Uni_011203	F:ACCAAATCTCCTAATTTCTGG	21	55.01	38.1	(TA)11	154
		R:TACGCGTTAATTGAAGAGAAT	21	54.47	33.33
116	Ps_Uni_011276	F:AATGGCCTATTTACAACAGTG	21	54.48	38.1	(ATG)7	153
		R:GTCAAGAGGTGAGAGGGTATC	21	55.29	52.38
117	Ps_Uni_011389	F:GGGCTCGTGTACACAATATG	20	56.52	50	(AC)16	151
		R:ACAATGGTGTGACTGTGATTT	21	55.33	38.1
118	Ps_Uni_011494	F:CTCCTGTAAACGGGATACG	19	55.7	52.63	(ATC)12	153
		R:GTGGCAATCAAAAATGAGTAA	21	55.4	33.33
119	Ps_Uni_011512	F:AGCTAGTACGGGCATATCTTT	21	55	42.86	(TA)7	153
		R:GCTCATTATGACATACACAGG	21	53.17	42.86
120	Ps_Uni_011512	F:TTTCAATACAACGTGTTCCTC	21	55.31	38.1	(TA)8	147
		R:GAATGAAAACGTCCCATAATA	21	54.32	33.33
121	Ps_Uni_011534	F:CAGCATTTGAGATATGAGGAG	21	55.06	42.86	(TA)12	149
		R:CATCAAAATCCAACCACTAAA	21	55.25	33.33
122	Ps_Uni_011570	F:ATACCGAGCAAGGAATATCA	20	54.85	40	(TA)9	184
		R:GTCGTCGATGTAAATCTGTTC	21	54.79	42.86
123	Ps_Uni_011571	F:GTCGTCGATGTAAATCTGTTC	21	54.79	42.86	(AT)9	184
		R:ATACCGAGCAAGGAATATCA	20	54.85	40
124	Ps_Uni_011624	F:AACCTCGACAATCGAACTTA	20	54.96	40	(GGT)8	154
		R:TGGAAGTAGCGAATTAGAAGA	21	54.57	38.1
125	Ps_Uni_011638	F:TTCGGTTAACTTTATTCGTCA	21	55.18	33.33	(AT)9	153
		R:TGAATCTAATAACACCGTTGA	21	53.4	33.33
126	Ps_Uni_011744	F:AACACTCCAAAGGCACTCTA	20	55.02	45	(AT)9	141
		R:TGTTTATTTTTCGTCGATAGC	21	54.86	33.33
127	Ps_Uni_011770	F:TTAGTACCACTCACACCTGCT	21	54.99	47.62	(AT)24	169
		R:GTACGGGTCGTTTTGATAATA	21	54.44	38.1
128	Ps_Uni_011778	F:GAAGTGGTCGTACTCAAATCC	21	56.24	47.62	(GCC)8	149
		R:CTGAGCCAGATTCAGGAGT	19	55.34	52.63
129	Ps_Uni_011783	F:AGTGAGAATGACAGTTGGAAA	21	54.83	38.1	(AT)16	138
		R:TAAATTGGCTTCCAAAAATG	20	55.48	30
130	Ps_Uni_011879	F:GGGTTTATTTGCACCTAATTT	21	55.07	33.33	(AT)12	148
		R:CATGTGTAAATCTACCATTGGA	22	55.14	36.36
131	Ps_Uni_012037	F:CCACCTCCACTGTATATTACG	21	54.75	47.62	(AT)8	169
		R:TGTTCGGGTATGTCCTACTTA	21	54.88	42.86
132	Ps_Uni_012122	F:CGGTAATTTTGTCATCAAGTAA	22	54.66	31.82	(ATC)7	144
		R:CAGGCATCTTGGTTTTTATTA	21	54.72	33.33
133	Ps_Uni_012185	F:GTGGTACCAGCTATAGCATTC	21	54.13	47.62	(ATC)8	157
		R:CGCTTTAATATAGTTGCGTTC	21	54.69	38.1
134	Ps_Uni_012287	F:CCGATAAAAATATTGCCAAC	20	54.89	35	(ATC)8	174
		R:ATCAATGGACGGAAAAGATA	20	54.65	35
135	Ps_Uni_012431	F:CGTCAAGTTTTATTGTGATGC	21	55.91	38.1	(AT)8	165
		R:CTGCCAGAAACAACTAAAAGA	21	54.96	38.1
136	Ps_Uni_012437	F:ATGTTTCAGTTCCAAATGATG	21	55.06	33.33	(AT)9	150
		R:AGGAGACACAAGACCTCTACC	21	54.94	52.38
137	Ps_Uni_012498	F:AATGAGTGCCTTTACCTGTTT	21	55.57	38.1	(AT)11	185
		R:AGGCTGCTGATTATGTGATAG	21	54.69	42.86
138	Ps_Uni_012536	F:TCGTATCCAAAGCAATCTAAG	21	54.85	38.1	(AT)7	157
		R:TACGGTCACTCAACATCTTTT	21	54.89	38.1
139	Ps_Uni_012536	F:GCAACTATTTTCTTTTCCTGA	21	54	33.33	(ACA)7	158
		R:AAAGTTACCCCAAATGACTGT	21	55.26	38.1
140	Ps_Uni_012553	F:GGAGCTGGTCACTTATTGAA	20	55.37	45	(TA)8	239
		R:TAAATGTGACCAGGTTGTACG	21	56.14	42.86
141	Ps_Uni_012735	F:ACCCGGTATAAAATGACTTGT	21	55.23	38.1	(AT)8	150
		R:TATTGGGACTATTTTTGCTGT	21	54.16	33.33
142	Ps_Uni_012735	F:TGCATCTGAGGTATTTTCATT	21	54.91	33.33	(AT)8	153
		R:TTCATGTTCTTCCCCTAGAGT	21	55.47	42.86
143	Ps_Uni_012771	F:GAAAATGCTGTATTGCAAAGT	21	54.75	33.33	(TGA)8	152
		R:TGAAGATCACAGGCTTTACAT	21	54.97	38.1
144	Ps_Uni_012845	F:CTTGCAATGTAATGCACATC	20	55.15	40	(ATC)7	148
		R:CAGAATGATTAGCTAGGTGGA	21	54.67	42.86
145	Ps_Uni_012887	F:GGCTGATGACAGAAAAGACTA	21	54.67	42.86	(TGA)7	155
		R:TTCAACATTTTGACACGTCTT	21	55.81	33.33
146	Ps_Uni_012915	F:TTAAATTTACAAGCGTTACAGC	22	54.39	31.82	(TA)9	146
		R:AACATACAGCCTATACGACGA	21	55.06	42.86
147	Ps_Uni_012982	F:TTCATACTTCACTCCACTTCAA	22	55.04	36.36	(AC)8	149
		R:ACATTCTTGTTGGCATATCAG	21	55.26	38.1
148	Ps_Uni_012987	F:AGATCATCAATAGCCCTTTTC	21	55.08	38.1	(AT)22	148
		R:AGATCATCAATAGCCCTTTTC	21	55.08	38.1
149	Ps_Uni_013071	F:CAAACCCACGACTTACAATAC	21	54.79	42.86	(CAT)8	150
		R:CTAGGTCGCATCTCTACGAA	20	55.75	50
150	Ps_Uni_013073	F:TTCGTCGATCTACATAGTTGC	21	55.59	42.86	(TG)8	149
		R:TTTGGCTATGATTGCTCTAAG	21	55.01	38.1
151	Ps_Uni_013183	F:GTACACTGGTGACACTGCTG	20	55.01	55	(AT)10	151
		R:GGCCTAAACATTTATTAAAAGCA	23	56.83	30.43
152	Ps_Uni_013521	F:AACGACGTTACACAGCATTAT	21	54.97	38.1	(AT)8	150
		R:TATATTTCAAGCGTTCTGCAT	21	55.27	33.33
153	Ps_Uni_013623	F:TGCATAAATAGTGGTTCTTCG	21	55.6	38.1	(AT)15	164
		R:AAATTGGCAGGAAATTCATA	20	54.84	30
154	Ps_Uni_013827	F:GCAAAAACTATGTGCTCAAAC	21	55.22	38.1	(TA)8	139
		R:CCATCTACAAGATTCAACTCG	21	54.98	42.86
155	Ps_Uni_013965	F:TACTCATGCGCATTGTTTAG	20	55.09	40	(TG)9	141
		R:ACCCACACGTTCTTATCATTA	21	54.7	38.1
156	Ps_Uni_013978	F:AGCGGATTCTAATAACCAGAC	21	55.19	42.86	(GT)8	133
		R:TAGCTCCAGCACTTCTGC	18	55.13	55.56
157	Ps_Uni_014111	F:CTGCGATGGTGTCATAGTAAT	21	55.3	42.86	(ATC)7	132
		R:GTTGAGGTTGCATAGCAATAG	21	55.18	42.86
158	Ps_Uni_014612	F:AACAAAGAGCCACAAGACAC	20	55.35	45	(AT)13	161
		R:ATATCAGTCCATTCGTTTTGA	21	54.74	33.33
159	Ps_Uni_014672	F:CACAGTTACCATTCTCTTTGC	21	55.05	42.86	(TCA)7	161
		R:GAAGGCCTATATCATAGTGGA	21	53.57	42.86
160	Ps_Uni_014801	F:AAGAGTAGCCGACTATCGAGT	21	55.01	47.62	(TGA)7	142
		R:TTGTGACAAAATTGCAAAAG	20	54.93	30
161	Ps_Uni_014925	F:TTTTGTCTGCGTACTAAAACC	21	54.85	38.1	(TC)7	153
		R:CATGGCCGTACATACAAATA	20	54.56	40
162	Ps_Uni_014925	F:GACAGTTTTTCTAGGGTTGGT	21	54.98	42.86	(TCA)10	139
		R:GATCAGCAGTGGAAGTAGATG	21	54.95	47.62
163	Ps_Uni_014933	F:GTCTGCAGTTTGACTCACTTT	21	54.64	42.86	(AT)8	150
		R:CTGCTGATTATACGAGGCTTA	21	55.04	42.86
164	Ps_Uni_015098	F:TACCTGATGGTATGGCTTAAA	21	54.98	38.1	(AT)8	161
		R:ATGGAGAGCTATGCAGATGTA	21	55.09	42.86
165	Ps_Uni_015308	F:AACAACACTCGCAAAATGTAT	21	54.93	33.33	(AT)8	144
		R:TACGATTTTGTTTCGTCGTAT	21	55.04	33.33
166	Ps_Uni_015843	F:TGGTATGGTTACATCATTTTCA	22	55.54	31.82	(AT)10	150
		R:GTTGTGGACAAACATTGTGA	20	55.19	40
167	Ps_Uni_016182	F:GCACAGTGTAGTTCAGGGTAG	21	54.99	52.38	(TCA)11	147
		R:GACTGAAACGAGCTGATAATG	21	55.13	42.86
168	Ps_Uni_016244	F:GTTGGATAAGGAAGACCAAAT	21	54.84	38.1	(TA)9	145
		R:ATTGAGCAAGAACTTTGAATG	21	54.7	33.33
169	Ps_Uni_016437	F:ACAAATCTATGGGAATGAAGC	21	55.82	38.1	(TA)9	148
		R:CCATACCTTTTGCTATCAGAG	21	54.29	42.86
170	Ps_Uni_017042	F:ATTAGTACAGCTGGTTTACCC	21	52.83	42.86	(TG)8	133
		R:CTAATATAAAAAGCCGCATCC	21	55.83	38.1
171	Ps_Uni_017042	F:GTTTGACATGTGTGTGTGTGT	21	55.02	42.86	(TG)8	175
		R:GAAGATACGATGCCACAGA	19	54.53	47.37
172	Ps_Uni_017153	F:CGCCTTATGGTTATTATTGAA	21	54.7	33.33	(TAA)7	176
		R:CGCTAGAGATTAGGCATAAAA	21	54.35	38.1
173	Ps_Uni_017421	F:GACCCTTGTGATGTAGATGAG	21	54.6	47.62	(TTG)15	140
		R:AATATGAAGGCTTTCCTGAGA	21	55.71	38.1
174	Ps_Uni_017466	F:TAGCAACGTCATCATTTTCTT	21	55.15	33.33	(AT)8	124
		R:TAAACTCGGCAAACATAACAT	21	55.04	33.33
175	Ps_Uni_017822	F:GCCAAGTTACATTTTCTACGA	21	54.77	38.1	(TA)10	157
		R:TTTTTCCCACGACTTCTAAAT	21	55.63	33.33
176	Ps_Uni_018084	F:CTTTGGGAGAGGTTTATGTTC	21	55.47	42.86	(GAT)10	157
		R:GCCATATCTGCATAGTTTAAGG	22	55.77	40.91
177	Ps_Uni_018287	F:TATTTCTCATTTTCCTTGTGC	21	54.65	33.33	(TG)11	147
		R:TACTGATAAGGGACGAACAAA	21	55	38.1
178	Ps_Uni_018436	F:TAAAGGTTGTGAAACGAAATC	21	54.57	33.33	(AAT)7	233
		R:ATAAAATCTTGGTGGTTGGAT	21	55.12	33.33
179	Ps_Uni_019391	F:AAGGCAACACTTACACATGATA	22	54.96	36.36	(AT)8	150
		R:CCAAATTGTTTGTTCAGTGAT	21	55.15	33.33
180	Ps_Uni_019607	F:ACCCTACCTAAAGCTGAAGTC	21	54.44	47.62	(ACC)8	143
		R:TTACGCCATAGTCGTGTAAAT	21	55.08	38.1
181	Ps_Uni_019703	F:GTTCAGCAGTGGATAATGAAG	21	54.97	42.86	(TGA)7	159
		R:GAACTGGCAACTAAACTGAGA	21	54.76	42.86
182	Ps_Uni_019933	F:CTAATGGCTTCATAAAACCTG	21	54.33	38.1	(AT)8	159
		R:TGTGTACTTTACGCAATTGAA	21	54.58	33.33
183	Ps_Uni_020228	F:TCTTTGACAAAAACCAACTGT	21	54.94	33.33	(CT)8	129
		R:TCAGAAGTTGAAATTGAGTGG	21	55.44	38.1
184	Ps_Uni_021234	F:ACAATTTAACACCCACTCTCA	21	54.72	38.1	(AT)11	133
		R:CATGTTTATTTCAAAGGCATC	21	54.93	33.33
185	Ps_Uni_021246	F:TAGTTACGTGCATATCCAACA	21	54.37	38.1	(TA)8	169
		R:TAGCCCTGGAAGAGTAGAAAC	21	55.38	47.62
186	Ps_Uni_021288	F:AGGCTGCGATACATTTTACTA	21	54.5	38.1	(TA)9	150
		R:GTAGCAATGTAGACCCTTCG	20	54.99	50
187	Ps_Uni_021670	F:ACAGCACGATACTTTGGTTTA	21	55.11	38.1	(TTA)7	168
		R:AACAAGTGATGCTGAATCAAG	21	55.47	38.1
188	Ps_Uni_021717	F:GTCACTTCAATATTTCGTATGC	22	54.15	36.36	(GT)9	142
		R:CAGTGTACACGGACAGTTTTT	21	55.33	42.86
189	Ps_Uni_021926	F:GCTAATGAACTCGTAGCAGTG	21	55.41	47.62	(AG)11	152
		R:TATCAGAGCTGTTTCATCACC	21	55.38	42.86
190	Ps_Uni_022061	F:TTCGCAGACAGTAGATGAAAT	21	55.13	38.1	(TCA)7	160
		R:GTGACAGCTTACTTCTCATGC	21	55.19	47.62
191	Ps_Uni_022122	F:CAGAAGGTTTATGGTTCAACA	21	55.32	38.1	(TA)10	113
		R:TTATTCGGGTTTTCACATCTA	21	54.94	33.33
192	Ps_Uni_022458	F:TCAGATTGGACAAGTTGTTTT	21	54.85	33.33	(TGA)8	160
		R:TAATGCAAAACGTGCAATAA	20	55.51	30
193	Ps_Uni_022659	F:AATCATCTGTTTCCGTTTTT	20	53.88	30	(AT)12	153
		R:CACGAAACATAAAGACGTACC	21	54.95	42.86
194	Ps_Uni_022696	F:GACCCAAACCTTCTGTAAGT	20	53.32	45	(CA)9	153
		R:GAAAAGAGGGAAAATTGGTAA	21	55.15	33.33
195	Ps_Uni_023184	F:AACCATCAAGAGACGAACTTT	21	55.54	38.1	(ATC)7	159
		R:TACTAGTGGATGGCTGAGGTA	21	55.02	47.62
196	Ps_Uni_023258	F:CGTAATCATCTGATTCGTTTT	21	54.52	33.33	(AT)8	158
		R:TGTAGCCTTTGAGTGTAAGGA	21	55.23	42.86
197	Ps_Uni_023428	F:AAGTATGCCAAAATTCAGCTA	21	54.47	33.33	(AC)8	164
		R:GTACAGGCATTCTTTATCACG	21	55.02	42.86
198	Ps_Uni_023456	F:TTCAGACTGTTTGTGTTTCAA	21	54.35	33.33	(TCA)7	141
		R:CAGAGGCCCGTATTTAATAGT	21	55.24	42.86
199	Ps_Uni_023582	F:GTCTTGACAGACAGAAAAACG	21	55.08	42.86	(TA)9	149
		R:AGTAAGTGTACTTGGCGACTG	21	54.75	47.62
200	Ps_Uni_023623	F:GTTCGAGTTGGATGTGAGTAG	21	54.87	47.62	(TGA)7	136
		R:TATCTTTCACAAGCCTAATGG	21	54.7	38.1
201	Ps_Uni_023643	F:GTTTGACAATCAAGAATGAGC	21	54.92	38.1	(TGA)7	159
		R:TTAAGGAGTCAACTCCAAAAAT	22	54.85	31.82
202	Ps_Uni_023652	F:GCGTAACGTTAGTCGTTACATA	22	54.94	40.91	(AC)8	151
		R:TTTACCGTTGAATACCTTACG	21	54.68	38.1
203	Ps_Uni_023815	F:TTGTTGAGATGTTACTGCACA	21	55.3	38.1	(CA)9	144
		R:AGGATTTGCCAAACTGATATT	21	55.43	33.33
204	Ps_Uni_024354	F:CGGGTTCTAGGATTGTTTTAT	21	55.06	38.1	(TA)8	164
		R:AACTTTGTAGTTCGCTCCATT	21	55.72	38.1
205	Ps_Uni_024446	F:ATCGAGCTATACTGTGCTTTG	21	54.93	42.86	(AT)8	176
		R:GATATGTGCGGATAAGAAATG	21	54.88	38.1
206	Ps_Uni_024956	F:TGTAGTAGTGATGTGCAGCAG	21	55.06	47.62	(TCA)8	147
		R:GGTACATATTGGATGCGACTA	21	55.23	42.86
207	Ps_Uni_025410	F:TATAGTCGGTTTGCACAAAAA	21	56.07	33.33	(AT)9	204
		R:AAACAAACTTGTCTTTGCATC	21	54.61	33.33
208	Ps_Uni_025525	F:TAAATGTATACGGGTTGACGA	21	55.72	38.1	(AT)12	152
		R:GAATAGACATTTGTCACATCG	21	53.12	38.1
209	Ps_Uni_025635	F:CGATTTTCACTCACATACCTC	21	54.8	42.86	(GAT)7	162
		R:TCTTCACCAATAGGAGATTCA	21	54.86	38.1
210	Ps_Uni_025946	F:GTAATGAATTACCAGAATGCAA	22	54.57	31.82	(TA)9	183
		R:CTTTCGGCTTTTCTACGTAAT	21	55.57	38.1
211	Ps_Uni_026121	F:TTGCTGTCATAAACAGCATAA	21	54.66	33.33	(GA)9	186
		R:TGAATACAAAGAGACAAGGAAA	22	54.31	31.82
212	Ps_Uni_026578	F:ACATTTCGATAACGATGACAG	21	55.26	38.1	(GT)10	140
		R:TGCAGCACTTTTACTATGTCC	21	55.66	42.86
213	Ps_Uni_026683	F:AGAAACTATGAAAGCAATTCG	21	54.04	33.33	(TA)9	156
		R:GTGGGGCATATAAACAAATAA	21	54.39	33.33
214	Ps_Uni_026829	F:GAGATCCAAACAGCAGAAAT	20	54.39	40	(GT)9	176
		R:CTGTTGTAGCCCTTCATCTC	20	54.94	50
215	Ps_Uni_027182	F:TCGATGAAAATTAATGTGGAC	21	55.16	33.33	(ATC)7	150
		R:TGACTGTAGAATGGTTTGGTT	21	54.72	38.1
216	Ps_Uni_028408	F:CAATTAGGAAAAGTACCGATG	21	54.17	38.1	(AC)8	164
		R:AGTTTGACGCCTATATCTGTCT	22	54.88	40.91
217	Ps_Uni_028459	F:GATGCTTACGCAATCAGATAC	21	55.09	42.86	(ATC)7	149
		R:GACGATCTCCGTGTAGTAGC	20	54.96	55
218	Ps_Uni_029106	F:CAATGAAGACAGCGTATTCTC	21	55.13	42.86	(AT)9	155
		R:GTCTACTGCTTCATCCTAACG	21	54.32	47.62
219	Ps_Uni_029752	F:TTCAGTCACAACTGCTTTAGAC	22	54.86	40.91	(ATA)7	136
		R:CAAAAGGATCGACTGAAAAA	20	55.52	35
220	Ps_Uni_029964	F:TTGTCACTAAAGGACAAGGAG	21	54.61	42.86	(TA)8	149
		R:TGTGATTGTTATGCAAGAGTG	21	54.79	38.1
221	Ps_Uni_031144	F:AGCAAGGTCGCTATCTTATTT	21	55.11	38.1	(TTA)7	113
		R:TTAGCTGCTAGTGTGGTTTTC	21	54.98	42.86
222	Ps_Uni_031458	F:TTATTCCCAAATATTCTGTCG	21	54.49	33.33	(TCA)8	136
		R:GTTCAAGCTGGATGTGAGTAG	21	55.04	47.62
223	Ps_Uni_032744	F:CCAAAGTTTGATTGTTATTGC	21	55.01	33.33	(GAT)8	159
		R:TAGGGTTTTTCCGTTAAGAAG	21	55.41	38.1
224	Ps_Uni_033044	F:TATTCATTGAAACAGCTCCAT	21	54.91	33.33	(GAT)7	147
		R:CACTTTTTGTCCGTCTGTAAA	21	55.56	38.1
225	Ps_Uni_033803	F:ATTGAGGCTCATGTTCAAATA	21	54.91	33.33	(GAT)8	188
		R:TGGAAAATCAAGGTCAAACTA	21	54.97	33.33
226	Ps_Uni_033904	F:TGTATTCAGCAGTGGGAGATA	21	55.86	42.86	(TGA)8	159
		R:CTAACTTAGACCTAGCCTGGA	21	53.24	47.62
227	Ps_Uni_036110	F:CCAAGAAGTTAACAGAGACCA	21	54.61	42.86	(GA)8	148
		R:GGTAATTTCATACAAGCCAAA	21	54.56	33.33
228	Ps_Uni_036383	F:AGGTCTTATTCGAGGATATGG	21	54.97	42.86	(TA)14	152
		R:TGTTGACGTTTAGTTTCCACT	21	54.97	38.1
229	Ps_Uni_037350	F:CAGTACACCAGTAGGTTTCCA	21	55.26	47.62	(TCA)7	151
		R:AGCAGAGGAAAGAAATCAAAC	21	55.34	38.1
230	Ps_Uni_037524	F:GAATGACTTTGGAAATGGTTA	21	54.33	33.33	(ATA)8	155
		R:TTGATAATATTCACGCACCA	20	55.1	35
231	Ps_Uni_037760	F:AATATGTCCAGTTCAGCATGT	21	54.66	38.1	(AT)8	150
		R:GTGTCTGTATTTGAAACTGTGC	22	54.97	40.91
232	Ps_Uni_039100	F:GCAAAAACTATGTGCTCAAAC	21	55.22	38.1	(TA)8	139
		R:CCATCTACAAGATTCAACTCG	21	54.98	42.86
233	Ps_Uni_039394	F:AAAAGCTGAGAAAAACCTCAC	21	55.42	38.1	(TG)9	144
		R:GAGTATGTAACTCTGTTTCTTTG	23	50.45	34.78
234	Ps_Uni_039725	F:TTCCTGGAAAATATCTGGAGT	21	55.4	38.1	(TA)12	129
		R:TGGGGGTAATAGAAGATAAAGA	22	54.76	36.36
235	Ps_Uni_040949	F:AACACAATTTATCTTGCTTGC	21	54.75	33.33	(AT)8	155
		R:CATAGCATTTGGTACGGTTAG	21	55.09	42.86
236	Ps_Uni_041035	F:ACGTGGTAATCAAAAATGATG	21	55.12	33.33	(TGA)7	146
		R:ACTTTATCGTGGAGCTTCATA	21	54.27	38.1
237	Ps_Uni_041036	F:TGAATTTGTATCCTTCCTACG	21	54.54	38.1	(TGA)7	208
		R:ACTTTATCGTGGAGCTTCATA	21	54.27	38.1
238	Ps_Uni_042004	F:TATCGTTAAGTATCGGTCGTC	21	54.56	42.86	(AT)9	137
		R:CAAATAATTGGAAATGTCTCG	21	54.94	33.33
239	Ps_Uni_042193	F:CATCAAAATCCAACCACTAAA	21	55.25	33.33	(AT)12	149
		R:CAGCATTTGAGATATGAGGAG	21	55.06	42.86
240	Ps_Uni_042389	F:AGTTGAATGCGAGTAGCAAG	20	55.82	45	(TGA)8	150
		R:CCCAGCAGATTTTCTATGTAT	21	53.66	38.1
241	Ps_Uni_043245	F:GAATATTCGTATTCGTTGCAT	21	54.49	33.33	(AT)9	132
		R:CAAATATAGTCCACAGCCTTG	21	55.04	42.86
242	Ps_Uni_043523	F:CGACAACTTGCAGTAGTAGAGA	22	55.07	45.45	(AT)9	174
		R:TGGATTTGAGAATGGTTTAGA	21	54.89	33.33
243	Ps_Uni_043542	F:CATGGTTATTTATTATCCGATGT	23	54.93	30.43	(AT)9	131
		R:ATACCTTGCTGCTACTTGTTG	21	54.86	42.86
244	Ps_Uni_043543	F:CATGGTTATTTATTATCCGATGT	23	54.93	30.43	(AT)9	168
		R:TCCTTGCTGTCATTTGTTTTA	21	56.05	33.33
245	Ps_Uni_043703	F:AGCTCTATAGCTTAAATTGACGA	23	54.7	34.78	(GT)9	130
		R:CGTGAAAATGTGACTACTTCC	21	54.89	42.86
246	Ps_Uni_044123	F:AGATTAAAGAGGCACAAGACA	21	54.28	38.1	(TA)8	175
		R:TGCAGCGTATTTAGGTTTTAG	21	55.14	38.1
247	Ps_Uni_044233	F:ACTAAAGGTGGTTTCTTTTCG	21	55.32	38.1	(AG)9	155
		R:AGGAGTTTTCTCAAGCATTTT	21	54.96	33.33
248	Ps_Uni_045123	F:CTGATTGCAATAGAATTGTTTC	22	54.29	31.82	(TAT)8	157
		R:AACAAGTGAACACCAAATTGT	21	54.63	33.33
249	Ps_Uni_045126	F:TTCAACAGTGAACGGGTAA	19	55.01	42.11	(TGA)7	159
		R:TTGAAATATGACTAAACGGTCA	22	55.03	31.82
250	Ps_Uni_045390	F:TGGTTCTGTACAAGAAGTCAAA	22	55.13	36.36	(GAA)9	169
		R:TTCTACGTCTTCGTCTTCAAT	21	54.28	38.1
251	Ps_Uni_045758	F:TCGCTTCCAGTATGTATTTCA	21	56.01	38.1	(AAG)7	121
		R:GGCTTGGTTTTTGTATGTTG	20	55.74	40
252	Ps_Uni_046310	F:CAAACATCTTTGATCTTACCAA	22	54.6	31.82	(AT)8	150
		R:ATAATCGAGAAGATCGTCGTT	21	55.58	38.1
253	Ps_Uni_046919	F:CTCATTGATGGAGGCCTAT	19	55.06	47.37	(TGA)7	144
		R:AGATGTGCACAAAACAATCAT	21	55.59	33.33
254	Ps_Uni_047001	F:CAGCTACTCAGTGTTGAGGAT	21	54.6	47.62	(TGA)7	138
		R:AGAAGTATTGAAAGGGGAGGT	21	55.96	42.86
255	Ps_Uni_047423	F:TAGTTGCAAGGTGGCTAGTAT	21	54.4	42.86	(CT)10	142
		R:TTCCTAAGAAAAAGGGTCTTG	21	55.37	38.1
256	Ps_Uni_047923	F:ATTGTGACGCTCAGTGTTATT	21	54.91	38.1	(TTA)7	156
		R:TGGCTGATTATAGTTGTAGCC	21	54.72	42.86
257	Ps_Uni_048240	F:TCATCACGGTTATCAGTTCTC	21	55.22	42.86	(TCA)7	155
		R:CCGGACTTTATCTTTGTTGTA	21	54.62	38.1
258	Ps_Uni_048408	F:ACAAGCTTGCGGTGCGTA	18	61.59	55.56	(CA)12	182
		R:CCAACAGTCTTGGTACACTCT	21	54.34	47.62
259	Ps_Uni_048623	F:CACTAATGACGTCACATCAAA	21	54.61	38.1	(TA)14	138
		R:GTGTTATGCCAGGTCAGG	18	54.72	55.56
260	Ps_Uni_049089	F:AATCATTTGGGGTCTAGTCAT	21	55.11	38.1	(TTG)7	182
		R:ACTGCAAACCAACAACACTAA	21	55.91	38.1
261	Ps_Uni_049626	F:CATGTCCATACATTTTATCAGC	22	54.82	36.36	(AT)8	151
		R:TAACGGCTATAAAGGCAAATA	21	54.65	33.33
262	Ps_Uni_051287	F:CGCGTGGAATTAAATAACATA	21	55.56	33.33	(TGA)7	139
		R:GATGTTTTGTTTAGGCGTTTA	21	54.79	33.33
263	Ps_Uni_051288	F:CGCGTGGAATTAAATAACATA	21	55.56	33.33	(TGA)7	139
		R:GATGTTTTGTTTAGGCGTTTA	21	54.79	33.33
264	Ps_Uni_051599	F:CATTCCAATGACATAAAGCAT	21	55.19	33.33	(TG)8	147
		R:GTATCATTTAGCAGCAACGTC	21	55.17	42.86
265	Ps_Uni_051610	F:TCTTCCTTGACCTTATCATCA	21	54.86	38.1	(AC)8	161
		R:TAAGTTTGATGCCTGTCTGTT	21	55.05	38.1
266	Ps_Uni_052512	F:CATAACCTCACATGACCTCTC	21	54.6	47.62	(TCA)8	142
		R:TTTAGAGCATTCCCATAGAAG	21	53.96	38.1
267	Ps_Uni_052600	F:ACTAGTGACCATGACGTGTCT	21	54.6	47.62	(AC)8	140
		R:TTTTAGTATCGTGGAGTTTCG	21	54.78	38.1
268	Ps_Uni_053954	F:CCACCTCGTCCTCATAAAG	19	55.67	52.63	(ACA)7	142
		R:GAATTGGAGCTTCAACAAAT	20	54.43	35
269	Ps_Uni_054209	F:ATTTTTGTTGCTGTAATCTGC	21	54.75	33.33	(CA)8	150
		R:AAGGAACTTGACCGATTTATT	21	54.63	33.33
270	Ps_Uni_054400	F:TTACAAACGTACAACCTCGAT	21	54.95	38.1	(TA)8	148
		R:GGGACCTTTGTCTTATACTCG	21	55.51	47.62
271	Ps_Uni_054829	F:GCCAATCAGGATATACAATCA	21	55.11	38.1	(TA)9	148
		R:TTTTTCGTTACGTTTCGATT	20	55.15	30
272	Ps_Uni_055377	F:GGTTTACAGTTTCATCCCTTC	21	55.31	42.86	(AC)8	145
		R:TCACCAACCATCTGAAATTAT	21	54.58	33.33
273	Ps_Uni_055637	F:TTGTGATCTTCGATAAGGTCT	21	54.03	38.1	(ATA)9	149
		R:GATGACGATGATGGTGTTACT	21	54.9	42.86
274	Ps_Uni_056363	F:GTAACAAGTTTGTAGCGATGC	21	55.25	42.86	(AT)8	151
		R:AATTGATCACTACACCAGACG	21	55.17	42.86
275	Ps_Uni_057850	F:GTTACGTTAGTTCAAGACACCA	22	54.6	40.91	(TG)11	161
		R:ATTGGGGATTGACTTCATTAT	21	55.04	33.33
276	Ps_Uni_059108	F:GGGTACTATACCAGGGTTCAC	21	55.06	52.38	(ATG)7	177
		R:TTTTTCTCGACGTTCAATAAG	21	54.9	33.33
277	Ps_Uni_059326	F:GATTTGTTTCGCATAGACAAC	21	54.98	38.1	(CT)8	151
		R:TTCCCATTCAATGTAGAACATA	22	54.8	31.82
278	Ps_Uni_059334	F:GTAAATCCACTTTGCTACTGC	21	54.35	42.86	(TGA)7	146
		R:GAAACACGACTTATTCACGAC	21	54.88	42.86
279	Ps_Uni_060763	F:CGATGTTCAACAGTGGATAGT	21	55.17	42.86	(TGA)7	164
		R:CGCGTATATATGTGGTAATGG	21	55.71	42.86
280	Ps_Uni_060915	F:ATCGACGGGTTTTATTGTTAT	21	55.32	33.33	(TA)9	150
		R:AAATACAAACATGAGCAGCAT	21	55.01	33.33
281	Ps_Uni_061184	F:ACCATGTACATCATGGTCAGT	21	55.1	42.86	(TG)8	152
		R:AATGTCATTGTGAGTCGTACA	21	53.96	38.1
282	Ps_Uni_061414	F:AGTAAGTTACAAGACGGTTGG	21	53.72	42.86	(GAT)7	156
		R:ATCAATGTCAGCAGTTTCATC	21	55.2	38.1
283	Ps_Uni_061416	F:AGTTTTATAAACGCCTAACTGC	22	54.86	36.36	(ATT)7	129
		R:CTTAATCGTGTGCAGAATAC	20	50.93	40
284	Ps_Uni_061661	F:ATGAAGTGACTGCGACTAGAA	21	55.2	42.86	(AT)10	152
		R:CACGTAAAATTGTAATGGGTTT	22	55.85	31.82
285	Ps_Uni_062592	F:AGATAGCAAATGTCATCGAAA	21	55.07	33.33	(TA)8	117
		R:ATATTTCCTTACCACGACCAC	21	55.62	42.86
286	Ps_Uni_062679	F:AAATGTGAGTAGCTGGAGATG	21	54.54	42.86	(TGA)7	141
		R:TTCATCGTTAAGCAGAAACTC	21	54.86	38.1
287	Ps_Uni_062680	F:AAATGTGAGTAGCTGGAGATG	21	54.54	42.86	(TGA)7	141
		R:TTCATCGTTAAGCAGAAACTC	21	54.86	38.1
288	Ps_Uni_062828	F:TACTGGGATTTTATTCTGAGC	21	53.79	38.1	(CA)8	151
		R:TTTCCCCTACTAAACGAACTT	21	54.87	38.1
289	Ps_Uni_062829	F:TACTGGGATTTTATTCTGAGC	21	53.79	38.1	(CA)8	135
		R:CATACAAATATGGCCAACCTA	21	55.25	38.1
290	Ps_Uni_062830	F:TACTGGGATTTTATTCTGAGC	21	53.79	38.1	(CA)8	151
		R:TTTCCCCTACTAAACGAACTT	21	54.87	38.1
291	Ps_Uni_062831	F:TACTGGGATTTTATTCTGAGC	21	53.79	38.1	(CA)8	135
		R:CATACAAATATGGCCAACCTA	21	55.25	38.1
292	Ps_Uni_063962	F:TGTGGAACTTTAGGCATTTTA	21	55.18	33.33	(CT)10	156
		R:CGTTGACACCTTAGATAGTCC	21	53.99	47.62
293	Ps_Uni_064814	F:CAGCGCATACCTAATAAAGAA	21	55.06	38.1	(TCA)7	171
		R:ACTGAGGGAGACCTATATCCA	21	55.26	47.62
294	Ps_Uni_065077	F:CTAATGGTTGAAATGCCTAGT	21	53.75	38.1	(TA)11	145
		R:CTCTTCGCGACTGTTTTACT	20	54.95	45
295	Ps_Uni_065437	F:GGTGTATGTTCAACAGTGGTC	21	55.33	47.62	(TGA)8	163
		R:ATGGATGAAGTTTTACGAACA	21	54.83	33.33
296	Ps_Uni_065609	F:TGATTCAACAGTGGACGTAA	20	55.02	40	(TGA)8	173
		R:ACCTTTCAACCTTTCAACATT	21	55.38	33.33
297	Ps_Uni_065617	F:GTGACATCGGATAAAAGTGAA	21	55.23	38.1	(TG)9	182
		R:CACACAGTGCAAATGAGTTC	20	55.08	45
298	Ps_Uni_065790	F:GATTGCATGCATTAAGAGTTT	21	54.67	33.33	(TGA)7	143
		R:GGAGGTTTCATTTAGATCGTT	21	55	38.1
299	Ps_Uni_066075	F:ACATAATAAGGTAGCCAACAA	21	51.85	33.33	(TC)8	128
		R:TGTAAGCGAACTTTACTCGTC	21	54.98	42.86
300	Ps_Uni_066848	F:ATGGAGTTTATTGAGACTTGC	21	53.64	38.1	(GAT)7	121
		R:ATAAGTGGGCTGCCTAAATAC	21	55.23	42.86
301	Ps_Uni_067620	F:ATTATTAATCCCCATGCTTTG	21	55.78	33.33	(TGA)8	182
		R:TAACATGTCCTGGACCATAAG	21	55.11	42.86
302	Ps_Uni_067977	F:TTTGTTTCAATTCTTCTCAGC	21	54.83	33.33	(CAT)7	176
		R:AGAGTGGAAATTTGGAAGAGT	21	54.62	38.1
303	Ps_Uni_068578	F:AGAGACCTATGTTCAGCAATG	21	54.54	42.86	(TGA)7	159
		R:TTCGATCCCCAATACTAGATAC	22	55	40.91
304	Ps_Uni_068761	F:AGTGCGTTTACACGATTTTTA	21	55.27	33.33	(TA)8	167
		R:GTGCAATTAAACCAAAGAGG	20	54.98	40
305	Ps_Uni_068911	F:TGTAGGATTGGAGAGTGAGAA	21	54.92	42.86	(TG)12	150
		R:GTCATCTAGCCCCACTCTTAT	21	55.01	47.62
306	Ps_Uni_068957	F:GCTATAAGATATCACCGCACA	21	55.55	42.86	(CT)9	163
		R:GACAAACAAATATTGAATGGACT	23	54.97	30.43
307	Ps_Uni_069012	F:AGTGATGGTGATTAGAATTTGA	22	53.92	31.82	(AT)11	153
		R:GGTGATGCAGATGATTATGAG	21	55.6	42.86
308	Ps_Uni_069111	F:TGCTTACGGATAGAAATCAAA	21	55.25	33.33	(GA)9	149
		R:CGTATCATGAACTGATGCTG	20	55.15	45
309	Ps_Uni_069938	F:TTAACGGCTATTGCTAAATGA	21	55.44	33.33	(TCA)7	138
		R:TTCCCAACAGTGAAGAATAAC	21	54.38	38.1
310	Ps_Uni_069939	F:TTAACGGCTATTGCTAAATGA	21	55.44	33.33	(TCA)7	138
		R:TTCCCAACAGTGAAGAATAAC	21	54.38	38.1
311	Ps_Uni_070648	F:AATCTGTTGTACTGGACGTATT	22	53.1	36.36	(ATT)8	141
		R:ACGGGACAAACAGAACTCTTA	21	56.47	42.86
312	Ps_Uni_070862	F:ATTCATAGTTGGCTAGGGATG	21	55.86	42.86	(TA)10	113
		R:GCAATTTCATTCAAGTGGTAA	21	55.4	33.33
313	Ps_Uni_071405	F:AACAGCAAACTGGAGTCTATG	21	54.63	42.86	(TA)10	155
		R:AAAGGCGATGAAGTATATGGT	21	55.46	38.1
314	Ps_Uni_071413	F:TTAAGGGCTTACAATACACCA	21	55.05	38.1	(AT)12	148
		R:CTACGCCCGCTACAAATA	18	55.01	50
315	Ps_Uni_072720	F:TGAGTTGGTCACCAGTCTAAT	21	54.69	42.86	(TA)9	153
		R:TTTGGGTAACAGGTAACTTGA	21	54.92	38.1
316	Ps_Uni_072794	F:GTTCAACAGTGGACGGATT	19	55.84	47.37	(TGA)7	152
		R:TCACTTATGGCTTACTCAGGA	21	55.15	42.86
317	Ps_Uni_075047	F:TAATAAGTGCATTCGCAGAAA	21	56.3	33.33	(CAT)7	157
		R:GTCTGCAATTATTGACAATCC	21	54.73	38.1
318	Ps_Uni_075116	F:ATTGATGACTCATTGCACATT	21	55.51	33.33	(TCA)7	151
		R:GTCTTCTGATTGTGACAGCAT	21	55.28	42.86
319	Ps_Uni_075189	F:ACTACAACTTCCAAGGAAAGC	21	55.3	42.86	(TA)11	177
		R:ACCACTGACTGAATTGTGAAA	21	55.64	38.1
320	Ps_Uni_075290	F:AAAGAGTTTTGCAACATGAAC	21	54.61	33.33	(TCA)7	150
		R:ATTTCAGCAGGGAACGTAA	19	55.82	42.11
321	Ps_Uni_075727	F:AAACAGTATAGCGGTTTGATG	21	54.64	38.1	(TA)7	149
		R:TCTTAGATCACGGAGTTCGTA	21	55.15	42.86
322	Ps_Uni_075727	F:CGAAAAAGGTTTTTATCAAGG	21	55.78	33.33	(TA)8	164
		R:ATCTTATAGGGTAGGTACATCTT	23	50.2	34.78
323	Ps_Uni_075943	F:GACACAACGTAGTTCACAACA	21	54.57	42.86	(TA)8	148
		R:GGTAAGATGAGGCAATAAGGT	21	55.03	42.86
324	Ps_Uni_076220	F:TCATAATTACCACGCAGAACT	21	55.02	38.1	(TCA)8	173
		R:TCTACTGTTTTGCGTTAGTGC	21	55.9	42.86
325	Ps_Uni_076456	F:AATAGGTCGGCTAATCTGACT	21	54.79	42.86	(GT)9	145
		R:TGCAAACAGACTCCCATAGTA	21	55.93	42.86
326	Ps_Uni_076884	F:CGGAGGCTTAGTAATTTTTGT	21	55.43	38.1	(TCA)7	159
		R:GTATTTATTGAGGCCCATGTT	21	55.7	38.1
327	Ps_Uni_077358	F:CTCCCCCAAGTGCATACTA	19	56.14	52.63	(ATT)8	145
		R:AAAAGGTGTGACTGTTTTGTC	21	54.33	38.1
328	Ps_Uni_078293	F:TTCACTGTCTTCTCTGTGACC	21	55.33	47.62	(TG)8	152
		R:GGGATATCACAAGCTAAATGA	21	54.44	38.1
329	Ps_Uni_078335	F:GATTCCGGCATAAAATATAGC	21	55.61	38.1	(AT)8	152
		R:TGAATGATCACATTATGTTGG	21	54.29	33.33
330	Ps_Uni_078638	F:TTTCTCTGAAACGTCTTACCA	21	55.19	38.1	(TGA)7	132
		R:CACCTCCCAGAACTGTAAATA	21	54.43	42.86
331	Ps_Uni_079144	F:ACAGAAAAGGAAAAGATTTGG	21	55.21	33.33	(GA)12	150
		R:GGGTAATATTGTGATTGATTTAG	23	52.49	30.43
332	Ps_Uni_079191	F:AATACGACTTGCACAGAACAT	21	54.91	38.1	(TAA)8	113
		R:CTGTAATACCTATGTTCACAAAT	23	50.66	30.43
333	Ps_Uni_079953	F:GGCCTCTTAGTCAATGTAGGT	21	55.1	47.62	(GT)10	150
		R:CAAGTTACGATTGCAGAAACT	21	54.82	38.1
334	Ps_Uni_079964	F:TAATTCTGTAGCCGTCACATC	21	55.43	42.86	(TG)9	152
		R:TTAAATTGATCCCAAGAGACA	21	54.89	33.33
335	Ps_Uni_080032	F:AGTTGTTGCCTAAGTTTCCTT	21	54.92	38.1	(TA)8	150
		R:GACATATCCACGCACAGAA	19	55.4	47.37
336	Ps_Uni_080239	F:CATCGTGAGAATGTGATGTTT	21	56.03	38.1	(AT)9	147
		R:GCTTGGGTATCTTTCTGATCT	21	55.14	42.86
337	Ps_Uni_080451	F:AGTGTGCCTACTGCTGATAAC	21	54.65	47.62	(AC)9	149
		R:GCTTGGTCTACGAACATATTG	21	55.02	42.86
338	Ps_Uni_080853	F:TTCAGTTTACACTCCAAAGACA	22	55.13	36.36	(AT)12	162
		R:CTTGTAATAGGTAGCGTGATGT	22	53.89	40.91
339	Ps_Uni_080881	F:CCGTCTGTTGTAGTGGTAAGT	21	54.42	47.62	(TA)10	171
		R:ACCGGATAACGGAAATAAATA	21	55.41	33.33
340	Ps_Uni_081855	F:ACTTGAACACAAATGAACGTC	21	55.2	38.1	(ATG)8	141
		R:ATTTTTAGCTGGTTCAATTCC	21	55.17	33.33
341	Ps_Uni_083187	F:AAGGTAGCCTATGTCCATCTC	21	55.01	47.62	(AT)10	178
		R:TTCGCTTCTTACACATTCTTC	21	54.86	38.1
342	Ps_Uni_083188	F:AAGGTAGCCTATGTCCATCTC	21	55.01	47.62	(AT)10	178
		R:TTCGCTTCTTACACATTCTTC	21	54.86	38.1
343	Ps_Uni_083344	F:GTGATTTAGGCTTGTTGTGAC	21	54.88	42.86	(TA)10	127
		R:GGGAAGATTGTTGAAAATGTA	21	54.33	33.33
344	Ps_Uni_084137	F:TAAATACGGCTACGAGTTTGA	21	55.36	38.1	(AT)11	113
		R:CCTTTTAAACCGTATTGAAGC	21	55.8	38.1
345	Ps_Uni_084375	F:AATGAAGAGTCCAGTCCTAGC	21	55.21	47.62	(TA)12	114
		R:CGATCTTGATGAAGTTTGGTA	21	55.4	38.1
346	Ps_Uni_084447	F:CAGTGGGACGTACGTTGG	18	58.48	61.11	(TTA)8	164
		R:TTCTTTGAGTGTTGGTGAACT	21	54.92	38.1
347	Ps_Uni_085539	F:CTGAAGTGACTTGACCTGTGT	21	55.28	47.62	(TCA)8	152
		R:CAATTCAGCAGTGGATACG	19	55.14	47.37
348	Ps_Uni_085888	F:GCCCAAACATAGCTAAGAACT	21	55.41	42.86	(AC)9	137
		R:GACCATTAATGAAGAAAATCAAG	23	54.81	30.43
349	Ps_Uni_086617	F:ATTCCCCGCGTTACCAAA	18	61.23	50	(TA)9	152
		R:GGCTTCATAGTTTGTTCATGT	21	54.4	38.1
350	Ps_Uni_087093	F:AATATGTAGACGGGAAAGGAC	21	54.88	42.86	(TGA)7	135
		R:GAGCTCCTCTCCAAAAATTAC	21	54.88	42.86
351	Ps_Uni_087273	F:ATTAAAAACGTTTGCAGCAGT	21	56.73	33.33	(GT)10	157
		R:GTGTACCGTGTTCTCGATCT	20	55.13	50
352	Ps_Uni_087961	F:AAAAAGGAGACGTAACATCGT	21	55.57	38.1	(CAT)7	156
		R:TATTCCTCAGTGCTCTCATTG	21	55.56	42.86
353	Ps_Uni_088122	F:CCTGTGTTACATTAAGATGTCCT	23	55.07	39.13	(TA)9	149
		R:TACAGTATGGGCTATTGTGGT	21	54.74	42.86
354	Ps_Uni_088506	F:TTGTATTGGGGAAGCTAGTTA	21	54.33	38.1	(TA)8	146
		R:ATAATTCTCAAGGCCAAACTT	21	54.78	33.33
355	Ps_Uni_088897	F:ATGCGAGCATTTTACTAATTG	21	54.9	33.33	(CAT)8	236
		R:GTAGGCTTATGTTCAGCAGTG	21	55.25	47.62
356	Ps_Uni_089092	F:TACTCCATATACCATCGACCA	21	55.48	42.86	(AC)8	147
		R:GATTTGACGTAACAGATGAGC	21	54.96	42.86
357	Ps_Uni_089269	F:GAATAAGGTGTCCAGGTAAGC	21	55.5	47.62	(AT)8	131
		R:CGTGGTTCATAATGGTTTCT	20	55.09	40
358	Ps_Uni_089414	F:TCTAGTTGGTCCCCAAACTTA	21	56.38	42.86	(TCA)7	169
		R:AACTTTACGCTAGGATGAACA	21	54.36	38.1
359	Ps_Uni_089428	F:TAGTTTGGGCTTCTTAGATGA	21	54.41	38.1	(CA)8	149
		R:CTATTTTTGTCCTTGGTGGA	20	55.23	40
360	Ps_Uni_090423	F:GGCCAAAGAATAACACAAATA	21	54.56	33.33	(AT)9	143
		R:CATTTAGCTATCGCTGCTCT	20	55.16	45
361	Ps_Uni_090591	F:ATCGGCCACTAGACGTATTA	20	54.97	45	(TGA)7	149
		R:AAAAACCTAGTTGTGCTGGA	20	55.04	40
362	Ps_Uni_090666	F:ACCTTCGACGTAAGAGGTATT	21	54.72	42.86	(TG)8	160
		R:ACATAACGAACATAGCCAAGA	21	55.02	38.1
363	Ps_Uni_091472	F:ACGGTGAACGATAAAGGTC	19	55.05	47.37	(GAT)7	117
		R:TTTGGGTTCCTTGTATTGTAA	21	54.87	33.33
364	Ps_Uni_091690	F:ACTTGTATACATCGGAGATCG	21	54.36	42.86	(CT)7	158
		R:GCATCAATATCGACCAATAAG	21	54.88	38.1
365	Ps_Uni_091690	F:AGTTTCACAAATTATTCCCTAGA	23	54.09	30.43	(TG)11	156
		R:CAACCAAATGCCAATTACTTA	21	55.45	33.33
366	Ps_Uni_091691	F:AGTTTCACAAATTATTCCCTAGA	23	54.09	30.43	(TG)11	156
		R:CAACCAAATGCCAATTACTTA	21	55.45	33.33
367	Ps_Uni_091693	F:AGTTTCACAAATTATTCCCTAGA	23	54.09	30.43	(TG)11	156
		R:CAACCAAATGCCAATTACTTA	21	55.45	33.33
368	Ps_Uni_091694	F:AGTTTCACAAATTATTCCCTAGA	23	54.09	30.43	(TG)11	156
		R:CAACCAAATGCCAATTACTTA	21	55.45	33.33
369	Ps_Uni_092307	F:GTATGCTTCCGGAGAATTAGT	21	55.19	42.86	(ATC)7	138
		R:CCCCATCAAAGTACAATAGAA	21	54.38	38.1
370	Ps_Uni_092896	F:GAGGGTAGAATCCATTTCACT	21	54.82	42.86	(CAT)10	172
		R:GTTTCATGTATGCGTGATTTT	21	55.26	33.33
371	Ps_Uni_092997	F:TCATACATCGCAGCTCAATA	20	55.42	40	(ATC)7	153
		R:ACATCATCTACAACTGCCAAT	21	54.66	38.1
372	Ps_Uni_093593	F:ATGAGCTGCAGGTGAGTTT	19	55.91	47.37	(AG)8	159
		R:ATCTCCACCAGTAGAGGACTT	21	54.46	47.62
373	Ps_Uni_093724	F:TAACTTGATGGTGTCGACTTT	21	54.89	38.1	(ATG)8	121
		R:GGAATTAGTAAGCATTTTTGC	21	53.64	33.33
374	Ps_Uni_094046	F:CCTCGATGAGTTCCTTAAAA	20	54.62	40	(ATC)7	136
		R:CCAATAATGTGGCTATTTGTG	21	55.72	38.1
375	Ps_Uni_095032	F:AACCATATAAATCCCTCGTGT	21	55.15	38.1	(AG)9	143
		R:ATAATTCTTTGGCTCATAGGG	21	55.13	38.1
376	Ps_Uni_095057	F:AACAACCTTCGGAATCATAAC	21	55.74	38.1	(AG)9	156
		R:AAGACCTCTAGTGCTGCAGAT	21	55.89	47.62
377	Ps_Uni_095253	F:AATTTGCGAGATAGGATTAGG	21	55.28	38.1	(GA)8	155
		R:AATCTGGCTAGCAGTCTTTTT	21	55.14	38.1
378	Ps_Uni_095282	F:GACGATCTCCGTGTAGTACC	20	54.62	55	(TGA)7	148
		R:CCCCGCACCCTTATCATC	18	61.24	61.11
379	Ps_Uni_095647	F:GGGTACATGCAGTACTTTATCC	22	55.39	45.45	(TA)10	250
		R:ACGGAGTGGAATGTGTAAGTA	21	54.76	42.86
380	Ps_Uni_096440	F:GCAGTCTGTTCAGTACGTTTC	21	55.11	47.62	(GT)10	122
		R:CGTGATCATCAGGTACTCG	19	54.94	52.63
381	Ps_Uni_096894	F:CCAAATTTGAAACAGTGACAT	21	55.15	33.33	(ATC)7	171
		R:ATAGTGGATGATGAAGTGCTG	21	55.25	42.86
382	Ps_Uni_097420	F:AAAAACCCCCAATTTTCTAA	20	55.4	30	(TC)10	143
		R:CCATCAGTGGGACGTATAGTA	21	55.15	47.62
383	Ps_Uni_097893	F:AAGCGATAACAGACAGAACAG	21	54.8	42.86	(AC)8	122
		R:CAATTCGGCTACAAACTAAAA	21	54.95	33.33
384	Ps_Uni_098786	F:TTGCATGATTTCTTTATCAGAC	22	54.66	31.82	(TGA)7	182
		R:ACTTATGGAAGTCAGACACCTT	22	54.59	40.91
385	Ps_Uni_099243	F:TTTACAAATTAAGGAACCGTAGA	23	55.08	30.43	(AG)12	170
		R:GAGGCCTGCCTACTTTATATT	21	54.53	42.86
386	Ps_Uni_099548	F:TCCAGACAGTGACAGAGAAGT	21	54.87	47.62	(AT)10	136
		R:AATCTTACAAGACTGCACCAC	21	54.45	42.86
387	Ps_Uni_100242	F:GTACATGCCATTATTGCTACC	21	54.83	42.86	(TGA)7	160
		R:TCTGCTCGTCTTATGTCGTTA	21	56.25	42.86
388	Ps_Uni_100393	F:TAAAACGAGGGGTGTTATACG	21	56.8	42.86	(TG)9	148
		R:GGAACGTGATTTGTAGTAACC	21	53.86	42.86
389	Ps_Uni_101258	F:CCTATGTTCAGCAGTGGAAT	20	55.24	45	(ATG)7	138
		R:AACCTTTCAAAGACGACAACT	21	55.61	38.1
390	Ps_Uni_101855	F:ATATTTGCAACTGTTGTCGTT	21	54.93	33.33	(AT)10	161
		R:TTTCCCTTAAATTCTGTCCTT	21	54.76	33.33
391	Ps_Uni_102100	F:TAACGGATTAACGATTAACGA	21	55.15	33.33	(TA)11	153
		R:AGGCTGCCTTTGTATAATGTA	21	54.35	38.1
392	Ps_Uni_102745	F:GAACTCGCGTACACAAATAGT	21	54.68	42.86	(TG)8	180
		R:GGAGCAAGTGACTTTAACAGA	21	54.76	42.86
393	Ps_Uni_103648	F:CACGTTCTTTTTGATATGGAC	21	54.83	38.1	(TCA)10	143
		R:TACTTAGTTGTTTTGGCGTTT	21	54.48	33.33
394	Ps_Uni_104177	F:CAGCACGACGTCAAAAGC	18	59.11	55.56	(TA)10	150
		R:TGTACACCCGGATTTAATAAC	21	54.28	38.1
395	Ps_Uni_104471	F:CTTGGCGTTCATTAAAAGAG	20	55.31	40	(ATG)12	145
		R:CACGTCAAGAGCCTATCG	18	55.29	55.56
396	Ps_Uni_104568	F:GAGCTCCAGGTTACAGGAT	19	54.2	52.63	(TA)9	178
		R:GACATCGTTCTAGTGGCTTC	20	54.92	50
397	Ps_Uni_105216	F:ATCATAAGGAGTCCAGGTTTG	21	55.75	42.86	(TC)9	135
		R:CAATGTCTTGAATCGGTTTAG	21	55	38.1
398	Ps_Uni_105928	F:CTAGATGGAGTAGCCGAAGAT	21	55.34	47.62	(ATG)8	132
		R:TATACAGTGGACGGTGACG	19	55.36	52.63
399	Ps_Uni_106204	F:AGACGATGACTTAAGGGAAAT	21	54.6	38.1	(TC)11	156
		R:AACTTACAAAAGGCCATTACA	21	54.24	33.33
400	Ps_Uni_106622	F:AAATTTGCGTAGTTCGTCTTA	21	54.55	33.33	(GT)8	148
		R:TGCCATACAAGTCATTTACATT	22	54.9	31.82
401	Ps_Uni_106679	F:ATAAAATGAAAACCACGGAAC	21	55.74	33.33	(GGA)8	143
		R:ACTTGATCCGCTTCCTTTAT	20	55.56	40
402	Ps_Uni_107590	F:AGTATTCGGTCATGTTTTGAA	21	54.83	33.33	(AT)8	155
		R:CCCTGGAACAGCCTAGAA	18	56.28	55.56
403	Ps_Uni_107682	F:GGCTTTGAGCTGTATAATGAA	21	54.84	38.1	(AT)9	134
		R:CTCTCAGTGATAGCATGTTTTT	22	53.92	36.36
404	Ps_Uni_107751	F:CTATGTCCGAGAGTTCATCTG	21	54.96	47.62	(TA)8	155
		R:CAAGCAACAAGTTGACAAAGT	21	55.63	38.1
405	Ps_Uni_107753	F:CTATGTCCGAGAGTTCATCTG	21	54.96	47.62	(TA)8	155
		R:CAAGCAACAAGTTGACAAAGT	21	55.63	38.1

## Sheet: Ps_results_table
Index	Seq ID	Count	Primer type	Orientation	Start	Len	tm	GC%	Any compl	3' compl	Seq	Prod size	Seq len	Included len	Pair any compl	Pair 3' compl	Motif	Motif Len	SSR	SSRLen
1	Ps_Uni_000076	1	SSR	FORWARD	592	21	55.72	38.1	6	1	TAAATGTATACGGGTTGACGA	152	935	935	7	3	AT	2	ATATATATATATATATATATATAT	24	12
2	Ps_Uni_000076	1	SSR	REVERSE	743	21	53.12	38.1	6	3	GAATAGACATTTGTCACATCG
3	Ps_Uni_000100	1	SSR	FORWARD	2128	21	55.4	33.33	6	2	CAAAGTTAATTTCAGCAAACG	161	2420	2420	4	0	TCA	3	TCATCATCATCA	12	4
4	Ps_Uni_000100	1	SSR	REVERSE	2288	21	56.01	42.86	4	1	ATTCAGGTAGGATGCGAATAG
5	Ps_Uni_000232	1	SSR	FORWARD	25	21	53.88	38.1	4	0	GGTCGCAAATAGGTATAAAGA	162	2973	2973	3	3	AT	2	ATATATATATATATATATATATAT	24	12
6	Ps_Uni_000232	1	SSR	REVERSE	186	21	54.1	52.38	5	3	GGTCACAGGTCACTGTAGTCT
7	Ps_Uni_000232	1	SSR	FORWARD	2681	21	54.89	42.86	3	2	CACCCTATTTCTCCAGGTTAT	150	2973	2973	4	2	TCTA	4	TCTATCTATCTATCTA	16	4
8	Ps_Uni_000232	1	SSR	REVERSE	2830	22	54.09	31.82	5	2	TCAGAATTGACTTCATTACGAT
9	Ps_Uni_000266	1	SSR	FORWARD	333	21	54.97	38.1	4	1	TCTGTTTGTTCCGTGTTAAGT	153	1681	1681	4	1	TCA	3	TCATCATCATCATCATCATCA	21	7
10	Ps_Uni_000266	1	SSR	REVERSE	485	21	55.3	42.86	4	3	GCGGAGATAGTCTTCAATTCT
11	Ps_Uni_000266	1	SSR	FORWARD	458	21	53.29	38.1	5	2	CACTGCAAGAATTGAAGACTA	155	1681	1681	5	1	TGA	3	TGATGATGATGA	12	4
12	Ps_Uni_000266	1	SSR	REVERSE	612	21	55.16	38.1	3	0	TGGCAGTTAGAGTTATTTGGA
13	Ps_Uni_000266	1	SSR	FORWARD	601	21	55.23	42.86	5	2	CTCTAACTGCCAACTTGATTG	146	1681	1681	4	2	TCA	3	TCATCATCATCATCA	15	5
14	Ps_Uni_000266	1	SSR	REVERSE	746	21	54.67	38.1	3	2	GTCCACACTTGATTATTTTGG
15	Ps_Uni_000266	1	SSR	FORWARD	185	21	55.16	38.1	6	2	TTTCGTGTCTAGAATCGGTTA	169	1681	1681	6	3	AATT	4	AATTAATTAATT	12	3
16	Ps_Uni_000266	1	SSR	REVERSE	353	21	54.97	38.1	4	0	ACTTAACACGGAACAAACAGA
17	Ps_Uni_000266	1	SSR	FORWARD	893	21	54.19	33.33	4	0	CATTATATCGGTGGTGATTTT	153	1681	1681	4	2	TTTG	4	TTTGTTTGTTTGTTTG	16	4
18	Ps_Uni_000266	1	SSR	REVERSE	1045	22	54.26	31.82	7	3	TCACGTTATGTGAATGTAACAA
19	Ps_Uni_000275	1	SSR	FORWARD	1392	21	55.18	38.1	4	2	TGTAGATAATTTCGCGTGACT	142	1539	1539	4	1	TA	2	TATATATATATATATA	16	8
20	Ps_Uni_000275	1	SSR	REVERSE	1533	18	60.82	55.56	6	2	GGTCGCGTCCTGTTCAAA
21	Ps_Uni_000318	1	SSR	FORWARD	1016	21	55.04	42.86	6	1	TTGTCATGAGACCTGCTTAGT	146	1590	1590	4	1	TAA	3	TAATAATAATAATAATAATAATAATAATAA	30	10
22	Ps_Uni_000318	1	SSR	REVERSE	1161	21	54.44	33.33	5	0	CACCTTTATATGCCATGTTTT
23	Ps_Uni_000424	1	SSR	FORWARD	451	21	54.73	38.1	4	1	GACAATAAGAATGCAATGGAC	150	1184	1184	3	0	AT	2	ATATATATATATATATATATATAT	24	12
24	Ps_Uni_000424	1	SSR	REVERSE	600	21	55.4	33.33	4	0	ATGGGTTAAAAAGAGATGGAA
25	Ps_Uni_000561	1	SSR	FORWARD	277	21	55.46	33.33	5	2	ATTTCGACTGGAAGAAACATT	158	1459	1459	4	1	ATA	3	ATAATAATAATA	12	4
26	Ps_Uni_000561	1	SSR	REVERSE	434	21	54.7	42.86	4	0	CATATTCAACACCTACCGAAC
27	Ps_Uni_000611	1	SSR	FORWARD	3668	21	54.51	38.1	8	3	CTCCTAGGAAGCCATTAATTT	174	4222	4222	4	2	TA	2	TATATATATATATATATA	18	9
28	Ps_Uni_000611	1	SSR	REVERSE	3841	21	55.32	38.1	6	2	CTGACACCATGTTTAAAAGGA
29	Ps_Uni_000689	1	SSR	FORWARD	37	21	54.74	42.86	5	0	GCGTAGATCAGACCAACTAAA	186	922	922	4	0	ATC	3	ATCATCATCATCATCATCATC	21	7
30	Ps_Uni_000689	1	SSR	REVERSE	222	21	56.56	47.62	3	0	CCTATGTTCAGCAGGTAAAGG
31	Ps_Uni_000787	1	SSR	FORWARD	476	21	55.29	47.62	5	2	ACCCTCTCATAGGTACGTGTT	149	1240	1240	4	1	TA	2	TATATATATATATATATA	18	9
32	Ps_Uni_000787	1	SSR	REVERSE	624	19	55.29	52.63	5	3	GTCCAGCCTGTGTATGTCA
33	Ps_Uni_000807	1	SSR	FORWARD	1755	21	55.13	38.1	5	1	TATTGTGACACGACAAACAGA	135	2485	2485	4	3	ATGT	4	ATGTATGTATGT	12	3
34	Ps_Uni_000807	1	SSR	REVERSE	1889	21	54.36	42.86	5	3	GGCTCTAATGACACTTCATGT
35	Ps_Uni_000998	1	SSR	FORWARD	1010	21	54.74	42.86	4	0	CTGACCTGATCTTCATCAAAC	164	3407	3407	5	2	AC	2	ACACACACACAC	12	6
36	Ps_Uni_000998	1	SSR	REVERSE	1173	21	54.85	47.62	2	1	GCCTATGTCTGTTTGTCTGTC
37	Ps_Uni_000998	1	SSR	FORWARD	1487	21	54.89	33.33	4	2	TACCACATGCAAAGGTAAAAT	148	3407	3407	3	1	TCA	3	TCATCATCATCATCATCATCA	21	7
38	Ps_Uni_000998	1	SSR	REVERSE	1634	21	54.92	38.1	3	2	TCGTCACCAATCCTCTAATAA
39	Ps_Uni_000998	1	SSR	FORWARD	1010	21	54.74	42.86	4	0	CTGACCTGATCTTCATCAAAC	173	3407	3407	5	2	ACAG	4	ACAGACAGACAG	12	3
40	Ps_Uni_000998	1	SSR	REVERSE	1182	21	55.02	38.1	4	0	TAATTTGACGCCTATGTCTGT
41	Ps_Uni_000998	1	SSR	FORWARD	1192	21	56.01	33.33	6	2	TTTGGGTTGGGTGTTATAAAT	181	3407	3407	3	0	TAAA	4	TAAATAAATAAATAAA	16	4
42	Ps_Uni_000998	1	SSR	REVERSE	1372	21	55.05	42.86	4	0	CGTCATGGTACATTAGTTGGT
43	Ps_Uni_001213	1	SSR	FORWARD	333	21	56.41	38.1	6	2	TCAAATCTGACAAAACTGTGC	148	2980	2980	3	0	GT	2	GTGTGTGTGTGTGTGT	16	8
44	Ps_Uni_001213	1	SSR	REVERSE	480	21	55.51	42.86	4	2	GTAATTGCGTGTTCCTGACTA
45	Ps_Uni_001213	1	SSR	FORWARD	1382	21	54.73	33.33	5	3	GCACTAAATGCGTTCAATTAT	146	2980	2980	4	1	TAAA	4	TAAATAAATAAA	12	3
46	Ps_Uni_001213	1	SSR	REVERSE	1527	21	55.02	38.1	6	2	ATATGCTTGTACAGACGGAAA
47	Ps_Uni_001213	1	SSR	FORWARD	1508	21	55.02	38.1	6	2	TTCCGTCTGTACAAGCATATT	149	2980	2980	5	1	ATAA	4	ATAAATAAATAA	12	3
48	Ps_Uni_001213	1	SSR	REVERSE	1656	21	55.58	47.62	4	2	TAGAGTAGACACGCCTAAGCA
49	Ps_Uni_001274	1	SSR	FORWARD	67	21	55.43	33.33	4	2	AAAATTACAGCGTGCTTACAA	169	1229	1229	5	2	TA	2	TATATATATATA	12	6
50	Ps_Uni_001274	1	SSR	REVERSE	235	21	54.82	38.1	4	2	GGTTCACATAGAACATTTTGC
51	Ps_Uni_001274	1	SSR	FORWARD	680	21	55	38.1	6	0	TCCCATGCATAGAATTAGAGA	150	1229	1229	3	1	AT	2	ATATATATATATATAT	16	8
52	Ps_Uni_001274	1	SSR	REVERSE	829	21	55.97	38.1	4	0	CCAAAAATCGAAGTAAGTGGT
53	Ps_Uni_001274	1	SSR	FORWARD	968	21	55.55	42.86	6	0	AATCCACCATGGGATAGTTAG	148	1229	1229	3	0	TA	2	TATATATATATATA	14	7
54	Ps_Uni_001274	1	SSR	REVERSE	1115	21	54.22	38.1	4	0	TCACCTTAAACACACACAAGA
55	Ps_Uni_001538	1	SSR	FORWARD	787	21	55.82	38.1	4	0	AAATGGATTCAGCATACTTCC	167	2634	2634	4	0	TA	2	TATATATATATATATATATA	20	10
56	Ps_Uni_001538	1	SSR	REVERSE	953	21	54.84	33.33	6	0	ATTCGTCCCAAAATATTAACC
57	Ps_Uni_001557	1	SSR	FORWARD	1099	21	55.05	38.1	4	0	GGTTTTTGCAGGGATATAGTT	137	2890	2890	5	3	AT	2	ATATATATATATATAT	16	8
58	Ps_Uni_001557	1	SSR	REVERSE	1235	21	55.23	47.62	6	2	CGCCAGCTATAGTGCTATCTA
59	Ps_Uni_001557	1	SSR	FORWARD	2559	21	54.2	42.86	5	1	CTCACCTGATGGTAAGTGATT	146	2890	2890	3	0	AT	2	ATATATATATATAT	14	7
60	Ps_Uni_001557	1	SSR	REVERSE	2704	21	54.85	42.86	4	2	TTGGAGATATGTGGGTATGTC
61	Ps_Uni_001585	1	SSR	FORWARD	671	20	55.43	35	4	2	GAAAGCATATTTTGGGCATA	287	1192	1192	6	2	AT	2	ATATATATATATATATAT	18	9
62	Ps_Uni_001585	1	SSR	REVERSE	957	21	51.9	33.33	4	0	ACAAAATTACGGACACATTAC
63	Ps_Uni_001838	1	SSR	FORWARD	15	23	54.27	30.43	3	0	CCGAAAGTAATAATCAAAGAAAC	210	2714	2714	6	2	TAA	3	TAATAATAATAATAATAATAATAA	24	8
64	Ps_Uni_001838	1	SSR	REVERSE	224	21	53.74	38.1	8	2	TGCTGTTATAGCTATTGCTTG
65	Ps_Uni_001838	1	SSR	FORWARD	1754	21	54.75	47.62	4	2	CCTAGTGAAGTGCGTGTAGTT	147	2714	2714	2	0	GAT	3	GATGATGATGATGAT	15	5
66	Ps_Uni_001838	1	SSR	REVERSE	1900	22	55.37	31.82	2	2	TGTGTGGTTTTATTTATTGTGC
67	Ps_Uni_001850	1	SSR	FORWARD	295	21	55.2	42.86	5	0	CGTCTAACTTAACACCCCTTT	158	461	461	4	1	TGA	3	TGATGATGATGATGATGATGATGA	24	8
68	Ps_Uni_001850	1	SSR	REVERSE	452	22	55.15	36.36	8	2	CGAAGTACAATTGGAATTACCT
69	Ps_Uni_002206	1	SSR	FORWARD	1348	21	55.22	42.86	4	2	GGACAGAGATATTGTTCGTGA	152	1919	1919	4	1	GA	2	GAGAGAGAGAGAGAGAGAGAGAGA	24	12
70	Ps_Uni_002206	1	SSR	REVERSE	1499	22	55.07	45.45	5	3	AGCCCAAAGTAGACAGACTCTA
71	Ps_Uni_002206	1	SSR	FORWARD	1736	21	54.73	33.33	6	3	GCCAGAACAAAATTAACTTCA	175	1919	1919	5	1	CAT	3	CATCATCATCATCATCAT	18	6
72	Ps_Uni_002206	1	SSR	REVERSE	1910	20	55.81	45	7	2	GTTCAATGAAGGAGGCCTAT
73	Ps_Uni_002358	1	SSR	FORWARD	1375	21	55.4	38.1	7	3	CATGAATTTCCTGTTACGAGA	155	2564	2564	4	1	TCA	3	TCATCATCATCATCATCATCATCA	24	8
74	Ps_Uni_002358	1	SSR	REVERSE	1529	20	55.74	45	4	2	GTTTAAGCTGGATGCGAGTA
75	Ps_Uni_002358	1	SSR	FORWARD	2171	21	55.41	33.33	4	1	TTTTAAGGATGTCACGATTTG	167	2564	2564	5	2	AAAT	4	AAATAAATAAAT	12	3
76	Ps_Uni_002358	1	SSR	REVERSE	2337	21	53.67	42.86	4	3	GGTCAGCTCATTCTGTAACTT
77	Ps_Uni_002358	1	SSR	FORWARD	2419	21	55.51	42.86	4	2	GCAATAACTGGTCGTGACTAA	142	2564	2564	5	2	TTTA	4	TTTATTTATTTA	12	3
78	Ps_Uni_002358	1	SSR	REVERSE	2560	20	52.43	30	5	3	TGTTTATTTGAACCACACAA
79	Ps_Uni_002482	1	SSR	FORWARD	1228	21	54.9	33.33	3	0	TTTTCTTGTTGGCTTTAGATG	150	4239	4239	6	1	ATC	3	ATCATCATCATC	12	4
80	Ps_Uni_002482	1	SSR	REVERSE	1377	21	56.76	33.33	4	2	GCAATTCCAGAACAAAACAAT
81	Ps_Uni_002563	1	SSR	FORWARD	26	19	54.95	47.37	6	1	AAGGCCTATGTTCAGCAGT	179	2861	2861	4	3	TGA	3	TGATGATGATGATGATGATGA	21	7
82	Ps_Uni_002563	1	SSR	REVERSE	204	20	53.83	30	4	2	CATTAAAGGGAAAAATGCTT
83	Ps_Uni_002563	1	SSR	FORWARD	1335	21	55.53	33.33	4	0	CCAATAATCACGAATAAGCAA	138	2861	2861	4	2	TGA	3	TGATGATGATGA	12	4
84	Ps_Uni_002563	1	SSR	REVERSE	1472	21	54.63	33.33	6	0	TAATTCAGCCGATTTCATTAC
85	Ps_Uni_002563	1	SSR	FORWARD	1583	21	55.09	47.62	4	3	CATAACTCTGCGGTAGTCAAC	182	2861	2861	3	2	TGA	3	TGATGATGATGATGATGATGATGA	24	8
86	Ps_Uni_002563	1	SSR	REVERSE	1764	21	54.74	38.1	4	2	GGAAACAAGTCGATGATAATG
87	Ps_Uni_002876	1	SSR	FORWARD	1176	21	55.52	42.86	4	1	GAATAATGGAGTGACGTGATG	159	1350	1350	4	2	ATC	3	ATCATCATCATCATCATCATCATC	24	8
88	Ps_Uni_002876	1	SSR	REVERSE	1334	21	54.51	47.62	6	3	AGAGGTCTATGATCAGCAGTG
89	Ps_Uni_003062	1	SSR	FORWARD	2344	22	54.21	31.82	4	2	GTTTAATATGTTCTTTGCATGG	148	2771	2771	7	3	TTA	3	TTATTATTATTATTATTATTATTA	24	8
90	Ps_Uni_003062	1	SSR	REVERSE	2491	21	54.41	33.33	3	0	TTGAGTAAATGGAAAAACACC
91	Ps_Uni_003168	1	SSR	FORWARD	320	21	55.15	42.86	2	2	TAGGTTAGACAGCATTCAGGA	149	1325	1325	3	1	GTAT	4	GTATGTATGTAT	12	3
92	Ps_Uni_003168	1	SSR	REVERSE	468	21	54.44	47.62	5	0	CCTTAGTTAGGCTCCATAGGT
93	Ps_Uni_003188	1	SSR	FORWARD	407	21	54.79	33.33	8	0	TATTCATGAACAATCACACCA	147	1262	1262	6	3	AT	2	ATATATATATATATAT	16	8
94	Ps_Uni_003188	1	SSR	REVERSE	553	21	54.17	33.33	4	0	TATTTGGGTTATGGAATATGG
95	Ps_Uni_003244	1	SSR	FORWARD	975	21	54.97	42.86	3	2	AGTCTTCCTTCTACGCTTCAT	150	2360	2360	5	1	TCA	3	TCATCATCATCATCATCATCATCATCA	27	9
96	Ps_Uni_003244	1	SSR	REVERSE	1124	19	52.86	42.11	8	3	GAAAGAGGCCTATGTTCAA
97	Ps_Uni_003244	1	SSR	FORWARD	455	21	55.26	38.1	4	0	ATCATATTTCTCCCTTGTCGT	155	2360	2360	3	1	CCAT	4	CCATCCATCCAT	12	3
98	Ps_Uni_003244	1	SSR	REVERSE	609	21	55.16	47.62	2	1	CCTCTCTTCTACCCTCCATAA
99	Ps_Uni_003318	1	SSR	FORWARD	1334	21	53.44	33.33	4	2	ATCTCTCAAAAACTGCAAAGT	147	2498	2498	4	1	TAA	3	TAATAATAATAATAATAA	18	6
100	Ps_Uni_003318	1	SSR	REVERSE	1480	21	55.74	38.1	6	2	ACTTATGGCCGAGAAGAATTA
101	Ps_Uni_003533	1	SSR	FORWARD	5387	21	55.58	38.1	4	2	AAAAACTGACATGCTACAACG	130	7134	7134	4	1	TA	2	TATATATATATATATA	16	8
102	Ps_Uni_003533	1	SSR	REVERSE	5516	21	54.84	42.86	4	2	ACTGCACGTTATGAACTAAGC
103	Ps_Uni_003533	1	SSR	FORWARD	3786	21	55.24	38.1	4	2	CTGCAAAACGAGAGCTATTTA	170	7134	7134	5	2	TGA	3	TGATGATGATGA	12	4
104	Ps_Uni_003533	1	SSR	REVERSE	3955	22	55.01	45.45	5	2	GCTGGAAGTTCTCTAGTAATGG
105	Ps_Uni_003533	1	SSR	FORWARD	1951	21	55.82	47.62	4	2	AGTGGTCGAGGAGTTTACATC	162	7134	7134	5	1	CGCA	4	CGCACGCACGCA	12	3
106	Ps_Uni_003533	1	SSR	REVERSE	2112	21	54.78	33.33	2	2	CATCCCACAAAATAAAATCTG
107	Ps_Uni_003688	1	SSR	FORWARD	1396	21	54.97	33.33	2	2	CAAATGAAAAACTGGATGAAG	158	4102	4102	5	0	ATC	3	ATCATCATCATCATCATCATC	21	7
108	Ps_Uni_003688	1	SSR	REVERSE	1553	21	55.15	42.86	4	0	TATAAGAGTGTTGCAGGAGGA
109	Ps_Uni_003921	1	SSR	FORWARD	1306	21	54.72	33.33	5	3	CGATTCGTTTGGTTTCTATTA	146	2113	2113	2	0	TAA	3	TAATAATAATAATAATAATAA	21	7
110	Ps_Uni_003921	1	SSR	REVERSE	1451	21	54.46	47.62	4	0	GCTATGCTATGTTGCTACTCC
111	Ps_Uni_004010	1	SSR	FORWARD	872	21	55.17	33.33	4	1	GGCTAAACCATCTTTTTCATT	174	1054	1054	6	2	CA	2	CACACACACACACACACACACACACACA	28	14
112	Ps_Uni_004010	1	SSR	REVERSE	1045	21	54.45	42.86	4	2	ATAAGGTCAACATGGTAGCTG
113	Ps_Uni_004071	1	SSR	FORWARD	300	21	54.81	38.1	4	2	GTCAACTTATTGCTTGCACTT	157	1182	1182	4	1	AT	2	ATATATATATAT	12	6
114	Ps_Uni_004071	1	SSR	REVERSE	456	21	54.38	42.86	4	1	TAGGAATCTGCCTTACTCTCA
115	Ps_Uni_004071	1	SSR	FORWARD	985	22	54.79	40.91	6	0	AAACCGGTCCTATGTATGTATC	188	1182	1182	5	3	TGA	3	TGATGATGATGATGATGA	18	6
116	Ps_Uni_004071	1	SSR	REVERSE	1172	20	53.83	45	6	2	CAACAAGAGACGTACCTTCA
117	Ps_Uni_004071	1	SSR	FORWARD	168	21	55	38.1	4	1	TACCCATAAGAAACTCGTTGA	153	1182	1182	5	2	TTTG	4	TTTGTTTGTTTG	12	3
118	Ps_Uni_004071	1	SSR	REVERSE	320	21	54.81	38.1	4	2	AAGTGCAAGCAATAAGTTGAC
119	Ps_Uni_004111	1	SSR	FORWARD	1009	21	55.2	33.33	4	2	ATAAACCACATAAAGCTGCAA	156	2119	2119	5	1	CAT	3	CATCATCATCAT	12	4
120	Ps_Uni_004111	1	SSR	REVERSE	1164	21	54.72	38.1	4	2	CAGAATTTGGTCGAAGAAGTA
121	Ps_Uni_004127	1	SSR	FORWARD	1	21	54.67	33.33	4	2	TGGAATGTTCTTGGTAAATGT	130	1403	1403	5	3	TG	2	TGTGTGTGTGTGTGTGTG	18	9
122	Ps_Uni_004127	1	SSR	REVERSE	130	21	55.14	42.86	5	2	AGCTACGATGCCATAGACATA
123	Ps_Uni_004127	1	SSR	FORWARD	1194	21	55.13	38.1	6	1	CATATGCGGTCTGAAATAAAG	158	1403	1403	4	0	TTA	3	TTATTATTATTA	12	4
124	Ps_Uni_004127	1	SSR	REVERSE	1351	21	54.38	33.33	4	1	TTCGACTCCTGAAATAAAAGA
125	Ps_Uni_004147	1	SSR	FORWARD	2540	21	54.49	33.33	6	1	GCTCATAATATTGTTGCCATT	152	2924	2924	5	0	CT	2	CTCTCTCTCTCTCTCTCT	18	9
126	Ps_Uni_004147	1	SSR	REVERSE	2691	21	54.55	38.1	6	2	GCGTTAACATTTTAGTTCTCG
127	Ps_Uni_004290	1	SSR	FORWARD	559	21	54.84	33.33	4	0	CGTATTAACATTGGGATTTTG	150	1117	1117	7	0	TCA	3	TCATCATCATCATCATCATCA	21	7
128	Ps_Uni_004290	1	SSR	REVERSE	708	21	55.82	38.1	4	0	CCAAGGTTAGATTGTTTTGGT
129	Ps_Uni_004355	1	SSR	FORWARD	523	21	54.74	38.1	4	2	AATCGACCCTACGTTAGTTTT	181	2814	2814	4	1	TG	2	TGTGTGTGTGTGTGTGTGTG	20	10
130	Ps_Uni_004355	1	SSR	REVERSE	703	21	54.56	33.33	6	2	TAACATCAACATTTGACATCG
131	Ps_Uni_004355	1	SSR	FORWARD	994	21	54.47	38.1	5	3	GCTGATTGGCATTTTACTAAG	154	2814	2814	7	3	TGTT	4	TGTTTGTTTGTT	12	3
132	Ps_Uni_004355	1	SSR	REVERSE	1147	21	54.93	33.33	5	0	CTGCAAAAATTATGTCAATCC
133	Ps_Uni_004435	1	SSR	FORWARD	1396	21	55.15	33.33	5	1	TTCGTGATGAATAGTTTGCTT	162	2659	2659	4	1	TAA	3	TAATAATAATAATAATAATAA	21	7
134	Ps_Uni_004435	1	SSR	REVERSE	1557	21	54.59	42.86	3	2	TTTACTCCGTCTATGTTGAGG
135	Ps_Uni_004435	1	SSR	FORWARD	2159	21	55.49	42.86	3	3	AAGATAAATGGAGCGAGTAGC	183	2659	2659	5	1	TGA	3	TGATGATGATGATGA	15	5
136	Ps_Uni_004435	1	SSR	REVERSE	2341	21	54.65	42.86	4	2	AAGGTATTTCTCCAGACTCGT
137	Ps_Uni_004435	1	SSR	FORWARD	1059	20	55.45	40	8	2	ATACGTCGTACGATTTTTCG	153	2659	2659	3	1	TTAT	4	TTATTTATTTAT	12	3
138	Ps_Uni_004435	1	SSR	REVERSE	1211	21	55.29	42.86	6	3	ACAGATATTGCCTACATGTGC
139	Ps_Uni_004435	1	SSR	FORWARD	1083	21	54.56	38.1	4	1	CAGGCGTGATGAGTATTATTT	133	2659	2659	4	3	ATTC	4	ATTCATTCATTCATTC	16	4
140	Ps_Uni_004435	1	SSR	REVERSE	1215	21	55.29	42.86	6	3	GTGCACAGATATTGCCTACAT
141	Ps_Uni_004435	1	SSR	FORWARD	1083	21	54.56	38.1	4	1	CAGGCGTGATGAGTATTATTT	133	2659	2659	4	3	ATTC	4	ATTCATTCATTCATTC	16	4
142	Ps_Uni_004435	1	SSR	REVERSE	1215	21	55.29	42.86	6	3	GTGCACAGATATTGCCTACAT
143	Ps_Uni_004435	1	SSR	FORWARD	1083	21	54.56	38.1	4	1	CAGGCGTGATGAGTATTATTT	133	2659	2659	4	3	TTTA	4	TTTATTTATTTATTTA	16	4
144	Ps_Uni_004435	1	SSR	REVERSE	1215	21	55.29	42.86	6	3	GTGCACAGATATTGCCTACAT
145	Ps_Uni_004473	1	SSR	FORWARD	329	21	55.33	33.33	8	0	TGGTGGTTTTAAAATGAAGTG	150	1136	1136	5	1	AAT	3	AATAATAATAATAATAATAAT	21	7
146	Ps_Uni_004473	1	SSR	REVERSE	478	21	55.18	33.33	4	0	CAACATTTCAGGCAAATAAAG
147	Ps_Uni_004481	1	SSR	FORWARD	7874	21	55.55	42.86	4	2	CCCTGTATCTACCCAATCAAT	150	8663	8663	4	1	TA	2	TATATATATATATATA	16	8
148	Ps_Uni_004481	1	SSR	REVERSE	8023	21	54.32	38.1	3	2	CACGCATTAGCACTTACAATA
149	Ps_Uni_004481	1	SSR	FORWARD	5999	21	54.73	38.1	3	1	GGCAATGAATAATGAACAGAC	145	8663	8663	4	1	TGA	3	TGATGATGATGA	12	4
150	Ps_Uni_004481	1	SSR	REVERSE	6143	21	55.16	38.1	6	3	TCCAATATATACGCCAATGAC
151	Ps_Uni_004746	1	SSR	FORWARD	961	21	55.03	42.86	4	2	TCAATCCACCACAGGATATAG	155	1333	1333	4	0	AAT	3	AATAATAATAAT	12	4
152	Ps_Uni_004746	1	SSR	REVERSE	1115	21	54.43	42.86	4	0	TCAACAGTGGGAAGTATAAGG
153	Ps_Uni_004777	1	SSR	FORWARD	46	21	55.19	38.1	4	2	TTGACTCGTCCTTCTGTAAAA	157	750	750	6	3	TTC	3	TTCTTCTTCTTC	12	4
154	Ps_Uni_004777	1	SSR	REVERSE	202	21	54.39	33.33	5	2	GTCGGAAGGAAAGTTTTTAAT
155	Ps_Uni_004777	1	SSR	FORWARD	197	21	54.6	38.1	4	2	TCCGACCGTTTTTACTATATG	153	750	750	5	1	TCA	3	TCATCATCATCATCATCATCATCA	24	8
156	Ps_Uni_004777	1	SSR	REVERSE	349	21	54.19	38.1	4	2	TAAAAGAAGCCTATGTTCAGC
157	Ps_Uni_005209	1	SSR	FORWARD	531	21	55.97	42.86	3	2	ATAGGTGAACTTGGACTTTGC	154	1147	1147	4	1	ATC	3	ATCATCATCATCATCATCATCATCATC	27	9
158	Ps_Uni_005209	1	SSR	REVERSE	684	21	55.2	33.33	4	0	ACGTTGACATTTATTGGTTTG
159	Ps_Uni_005382	1	SSR	FORWARD	112	21	54.33	33.33	4	1	TGCATGACTATTGAGAAATGA	149	627	627	5	0	TCA	3	TCATCATCATCATCATCA	18	6
160	Ps_Uni_005382	1	SSR	REVERSE	260	21	55.58	47.62	2	0	AGGGATAGAGAATAGGGAAGG
161	Ps_Uni_005382	1	SSR	FORWARD	368	21	55.1	33.33	4	2	TTGCCTCCTGTCATATAAAAA	136	627	627	4	3	ATC	3	ATCATCATCATCATCATCATC	21	7
162	Ps_Uni_005382	1	SSR	REVERSE	503	21	55.2	33.33	6	2	TCGCATTAAGACGTATTGTTT
163	Ps_Uni_005643	1	SSR	FORWARD	5255	21	55.03	38.1	4	2	GTCATTGGATACCGTCAATTA	124	6371	6371	3	0	AT	2	ATATATATATATATATATATATATATATATATATATATAT	40	20
164	Ps_Uni_005643	1	SSR	REVERSE	5378	20	55.62	50	5	1	TAAGAGTTCAGACCGCTCAC
165	Ps_Uni_005643	1	SSR	FORWARD	3126	21	55.31	38.1	4	2	CAACAGTGGCGTTATATTCAT	150	6371	6371	4	1	TAT	3	TATTATTATTATTAT	15	5
166	Ps_Uni_005643	1	SSR	REVERSE	3275	21	53.96	38.1	6	2	GACAGTTTTAAAGGTGGCTTA
167	Ps_Uni_005651	1	SSR	FORWARD	2251	21	54.25	33.33	4	3	GCGTCCATAAATGAATATGAT	156	2979	2979	4	0	TGA	3	TGATGATGATGATGA	15	5
168	Ps_Uni_005651	1	SSR	REVERSE	2406	21	54.74	38.1	5	0	ACTTATTTTGCCTAAGGGTGT
169	Ps_Uni_005651	1	SSR	FORWARD	1029	21	54.74	42.86	6	2	TTACCGGTTAACTCTACAACG	223	2979	2979	4	2	AAGA	4	AAGAAAGAAAGAAAGA	16	4
170	Ps_Uni_005651	1	SSR	REVERSE	1251	21	55.05	38.1	3	0	TCTTTGAGGCACACATTAGTT
171	Ps_Uni_005651	1	SSR	FORWARD	1826	21	54.33	38.1	8	2	TTGGATCCAGCTAATCTCTAA	153	2979	2979	4	1	TTTA	4	TTTATTTATTTA	12	3
172	Ps_Uni_005651	1	SSR	REVERSE	1978	21	55.4	38.1	4	1	TAAGGTAAGCGTGTCTTTTCA
173	Ps_Uni_005751	1	SSR	FORWARD	218	22	54.92	31.82	2	0	TTTCGTTTGTCTTTACTTGTTG	162	3366	3366	5	0	AT	2	ATATATATATATATATAT	18	9
174	Ps_Uni_005751	1	SSR	REVERSE	379	21	54.93	42.86	4	2	GACAGACTTTGGTCATGTGAT
175	Ps_Uni_005752	1	SSR	FORWARD	844	21	54.72	38.1	6	1	CTTCGTAAAGCGTTATCTTTG	153	1060	1060	5	3	TA	2	TATATATATATATATATATATATATATATA	30	15
176	Ps_Uni_005752	1	SSR	REVERSE	996	21	56.88	38.1	2	2	CGAGATGGCTGTGATAAAAAT
177	Ps_Uni_005970	1	SSR	FORWARD	1659	21	54.84	33.33	6	0	ATTCGTCCCAAAATATTAACC	167	1829	1829	4	0	TA	2	TATATATATATATATATATA	20	10
178	Ps_Uni_005970	1	SSR	REVERSE	1825	21	55.82	38.1	4	0	AAATGGATTCAGCATACTTCC
179	Ps_Uni_005971	1	SSR	FORWARD	1642	21	54.84	33.33	6	0	ATTCGTCCCAAAATATTAACC	167	1812	1812	4	0	TA	2	TATATATATATATATATATA	20	10
180	Ps_Uni_005971	1	SSR	REVERSE	1808	21	55.82	38.1	4	0	AAATGGATTCAGCATACTTCC
181	Ps_Uni_006005	1	SSR	FORWARD	495	21	54.84	38.1	4	3	AATGATATAACTGGCACGGTA	148	1416	1416	4	1	TAT	3	TATTATTATTATTATTAT	18	6
182	Ps_Uni_006005	1	SSR	REVERSE	642	21	55.07	42.86	4	3	GCTCATGTGTAAGTGGATGAT
183	Ps_Uni_006005	1	SSR	FORWARD	998	21	54.98	42.86	2	0	GTTGTAAGAGTTCCCCAGTTT	166	1416	1416	3	0	TGA	3	TGATGATGATGATGATGATGATGA	24	8
184	Ps_Uni_006005	1	SSR	REVERSE	1163	21	55.14	38.1	2	2	GCCGATGTTGTGTTATGTTAT
185	Ps_Uni_006172	1	SSR	FORWARD	306	21	55.82	38.1	6	2	AAGGCCTGATTGATATTGTTC	162	949	949	5	1	GTT	3	GTTGTTGTTGTTGTTGTTGTT	21	7
186	Ps_Uni_006172	1	SSR	REVERSE	467	23	55.88	30.43	3	1	GATTTCATTACTTTGGTCATTCA
187	Ps_Uni_006172	1	SSR	FORWARD	17	21	55.72	47.62	6	0	CTAGGTTAACGTGGTGTGATG	182	949	949	4	0	TTAT	4	TTATTTATTTAT	12	3
188	Ps_Uni_006172	1	SSR	REVERSE	198	21	54.08	38.1	4	0	GATGACGTAAGAAATCCAAAG
189	Ps_Uni_006214	1	SSR	FORWARD	901	21	55.26	38.1	4	1	TGTGAATGTCAAGGAAAAGTC	157	1217	1217	3	1	TGA	3	TGATGATGATGATGATGATGA	21	7
190	Ps_Uni_006214	1	SSR	REVERSE	1057	21	54.94	47.62	4	2	CCAACAGTGAGACGTATAAGG
191	Ps_Uni_006214	1	SSR	FORWARD	660	21	54.04	38.1	5	3	ATTGCATACACAGACTGATGA	150	1217	1217	4	2	CTAT	4	CTATCTATCTAT	12	3
192	Ps_Uni_006214	1	SSR	REVERSE	809	21	55.57	42.86	3	3	AAGAGCAAGAGTGGTGGTATT
193	Ps_Uni_006728	1	SSR	FORWARD	363	21	54.78	38.1	4	0	ATATGTAATCTTGCTGGTGGA	148	764	764	3	1	CT	2	CTCTCTCTCTCTCTCT	16	8
194	Ps_Uni_006728	1	SSR	REVERSE	510	21	54.12	42.86	4	1	CTTCTGGAACTCTCACAAAAC
195	Ps_Uni_006730	1	SSR	FORWARD	289	21	55.62	42.86	4	3	ATTTAACGGTGGGACACTATC	155	695	695	3	2	TAA	3	TAATAATAATAATAA	15	5
196	Ps_Uni_006730	1	SSR	REVERSE	443	21	55.83	38.1	4	0	ATATTTGTTCTCGGATCTTGG
197	Ps_Uni_006772	1	SSR	FORWARD	1356	21	54.92	38.1	7	3	TTCAGGAACTGTCAAAGTTGT	137	1532	1532	5	2	AT	2	ATATATATATATAT	14	7
198	Ps_Uni_006772	1	SSR	REVERSE	1492	21	55.63	42.86	6	3	CTGAAGTATTTCCTTCCGAAC
199	Ps_Uni_006808	1	SSR	FORWARD	2901	21	55.19	42.86	4	3	ACCGGCTTAGTATCTTGAATC	160	3662	3662	7	2	TGT	3	TGTTGTTGTTGTTGTTGTTGT	21	7
200	Ps_Uni_006808	1	SSR	REVERSE	3060	21	55.88	38.1	4	2	CTCAAGATGCAGAAAGCAATA
201	Ps_Uni_006808	1	SSR	FORWARD	3213	21	55.02	38.1	8	0	TGTGCTATGTAGCATGTTTTG	154	3662	3662	6	3	CTC	3	CTCCTCCTCCTC	12	4
202	Ps_Uni_006808	1	SSR	REVERSE	3366	21	54.29	42.86	5	2	CACAACAGGAGTTTCCTACAT
203	Ps_Uni_006819	1	SSR	FORWARD	2748	21	55.25	42.86	6	2	TGTAACATTCAGGCTAGCAGT	156	4697	4697	4	1	TA	2	TATATATATATATATATATA	20	10
204	Ps_Uni_006819	1	SSR	REVERSE	2903	21	55.12	33.33	5	3	ATTCAAACTTTCTTCGGAATC
205	Ps_Uni_006819	1	SSR	FORWARD	585	21	54.98	42.86	3	0	CGGATTCAAGTTAGATGTGAG	141	4697	4697	3	0	GAT	3	GATGATGATGAT	12	4
206	Ps_Uni_006819	1	SSR	REVERSE	725	21	54.33	42.86	6	2	GCGTCCATGACTATATACGAT
207	Ps_Uni_006819	1	SSR	FORWARD	4221	21	54.29	38.1	3	0	TTGATTTTACCACCACCTAAC	203	4697	4697	4	0	TTGT	4	TTGTTTGTTTGT	12	3
208	Ps_Uni_006819	1	SSR	REVERSE	4423	20	52.08	30	6	2	CCATATGACAAATTATGCAA
209	Ps_Uni_006879	1	SSR	FORWARD	1357	22	54.75	31.82	4	0	TTGATCCCTATAAATTCTCGTT	151	3242	3242	5	0	ATT	3	ATTATTATTATTATTATTATTATT	24	8
210	Ps_Uni_006879	1	SSR	REVERSE	1507	21	54.94	33.33	6	2	CCATCACTTTATTGATTTTCG
211	Ps_Uni_006879	1	SSR	FORWARD	1090	20	56.05	45	4	2	CACGTATTTGTGAGGGGTTA	147	3242	3242	5	0	TTAT	4	TTATTTATTTATTTAT	16	4
212	Ps_Uni_006879	1	SSR	REVERSE	1236	21	54.85	38.1	7	3	TACTGTTGCAATGAACATACG
213	Ps_Uni_006881	1	SSR	FORWARD	9	21	55.08	38.1	6	2	TGAGGCTTCTTATAATGGACA	149	868	868	4	1	TAA	3	TAATAATAATAATAATAATAATAA	24	8
214	Ps_Uni_006881	1	SSR	REVERSE	157	21	54.78	47.62	2	0	GTCTGTTTGTGGAAGTGTAGG
215	Ps_Uni_006881	1	SSR	FORWARD	695	21	54.75	38.1	7	2	GAAACCCCAATGGTATTTACT	142	868	868	4	2	AAT	3	AATAATAATAAT	12	4
216	Ps_Uni_006881	1	SSR	REVERSE	836	21	54.84	38.1	7	2	AACCTTCTTGAAGCTGGTAAT
217	Ps_Uni_006882	1	SSR	FORWARD	49	21	54.96	42.86	6	2	GATCAAGGACATGATGAGGTA	145	9763	9763	6	0	TCA	3	TCATCATCATCA	12	4
218	Ps_Uni_006882	1	SSR	REVERSE	193	21	55.04	42.86	6	1	AGACTTATGTCCAGCAGTGAA
219	Ps_Uni_006882	1	SSR	FORWARD	4231	21	54.86	42.86	3	0	CGTAAGGTAGGATTTTTAGGG	155	9763	9763	3	0	TTA	3	TTATTATTATTATTATTATTA	21	7
220	Ps_Uni_006882	1	SSR	REVERSE	4385	21	54.78	42.86	4	1	GTTCATAGCCCACATGATTAG
221	Ps_Uni_006882	1	SSR	FORWARD	9570	21	55.12	42.86	4	2	CAAATCCTTACGTCTGTTACG	149	9763	9763	4	1	TGA	3	TGATGATGATGATGATGA	18	6
222	Ps_Uni_006882	1	SSR	REVERSE	9718	22	55.64	36.36	4	1	CGATATTTTAACCATTCTACGG
223	Ps_Uni_006882	1	SSR	FORWARD	9157	22	54.38	31.82	4	3	TGCATACTCATTTTAACCCTTA	154	9763	9763	5	2	AATA	4	AATAAATAAATA	12	3
224	Ps_Uni_006882	1	SSR	REVERSE	9310	21	54.47	38.1	6	1	CAGCAAAAGCTTATTATGGAC
225	Ps_Uni_006888	1	SSR	FORWARD	1803	21	54.98	47.62	7	1	ATAGCCTATAGCACTCCGTCT	166	2547	2547	4	1	TGA	3	TGATGATGATGATGA	15	5
226	Ps_Uni_006888	1	SSR	REVERSE	1968	21	55.51	42.86	5	2	GCCAAGTCACTATTTGTCGTA
227	Ps_Uni_006888	1	SSR	FORWARD	2145	21	54.9	42.86	3	1	TACCCAGTTGTAAGAGGTTCA	150	2547	2547	4	2	TGA	3	TGATGATGATGATGATGATGA	21	7
228	Ps_Uni_006888	1	SSR	REVERSE	2294	20	54.51	45	3	1	GCTCAAGGCTCTATTTTCTG
229	Ps_Uni_006929	1	SSR	FORWARD	77	21	54.9	38.1	6	2	CCTGAATATGCTCATAAATGG	147	774	774	3	1	GAT	3	GATGATGATGAT	12	4
230	Ps_Uni_006929	1	SSR	REVERSE	223	21	54.91	38.1	4	3	CGATAAAGCGTGTAATCCTTA
231	Ps_Uni_006929	1	SSR	FORWARD	567	21	55.04	47.62	5	2	GGCTGTCACTGATAACTTGAG	157	774	774	4	2	TGA	3	TGATGATGATGATGATGATGA	21	7
232	Ps_Uni_006929	1	SSR	REVERSE	723	21	55.43	33.33	6	2	CAATATGCAATTTTGTCGTCT
233	Ps_Uni_006954	1	SSR	FORWARD	312	21	55.59	38.1	7	2	GCGTTCAATGAAAGTATCGTA	127	448	448	5	1	TGA	3	TGATGATGATGATGATGATGATGA	24	8
234	Ps_Uni_006954	1	SSR	REVERSE	438	21	55.02	33.33	6	3	TGAGATCAATCATGAATTTCC
235	Ps_Uni_007020	1	SSR	FORWARD	270	21	54.87	42.86	4	2	AACAGTCAACTCGTATCCAGA	163	443	443	3	1	AAT	3	AATAATAATAATAATAATAATAAT	24	8
236	Ps_Uni_007020	1	SSR	REVERSE	432	19	55.16	47.37	2	1	GACACCTTTCCTGCTGATT
237	Ps_Uni_007060	1	SSR	FORWARD	789	21	55.73	47.62	5	3	GTGTCAAAACTGTCAGAGTGG	150	1673	1673	6	1	GAA	3	GAAGAAGAAGAAGAAGAA	18	6
238	Ps_Uni_007060	1	SSR	REVERSE	938	21	54.5	33.33	5	3	TTGTTGAGACCTTTGAAAATC
239	Ps_Uni_007081	1	SSR	FORWARD	544	21	55.16	38.1	2	2	CGAATGGAACTAAAGAAGGAT	188	2174	2174	4	1	AT	2	ATATATATATATATATATATATATAT	26	13
240	Ps_Uni_007081	1	SSR	REVERSE	731	21	54.76	42.86	4	2	GGTGTACTTTCTGCTCTCAAA
241	Ps_Uni_007179	1	SSR	FORWARD	3024	21	54.31	33.33	5	0	TCGCTGATAATTTAGGTTTGT	140	3203	3203	6	1	AT	2	ATATATATATATATATAT	18	9
242	Ps_Uni_007179	1	SSR	REVERSE	3163	20	54.73	45	4	3	GGTATATTAAGCGCGACAGT
243	Ps_Uni_007452	1	SSR	FORWARD	604	21	55	38.1	8	2	GAGTATTCCGAGGAATTGTTT	165	2098	2098	5	1	AT	2	ATATATATATATATATATATATATATATATATATATATATAT	42	21
244	Ps_Uni_007452	1	SSR	REVERSE	768	21	55.31	38.1	6	2	GCTCAATTAAATAGCCCGTAT
245	Ps_Uni_007452	1	SSR	FORWARD	1702	21	55.32	38.1	4	0	TGTTCCTGTTAATCTGTTTGG	151	2098	2098	4	2	TAT	3	TATTATTATTAT	12	4
246	Ps_Uni_007452	1	SSR	REVERSE	1852	21	55.33	52.38	4	0	GAACTGTCTAGGGGACGATAC
247	Ps_Uni_007588	1	SSR	FORWARD	311	21	55.14	33.33	5	0	GAACTAAATTATGGGCGATTT	151	720	720	3	0	TGA	3	TGATGATGATGATGATGATGA	21	7
248	Ps_Uni_007588	1	SSR	REVERSE	461	22	55.48	45.45	2	0	GGTAAAGAGAAGGAAGGTAAGG
249	Ps_Uni_007611	1	SSR	FORWARD	208	21	54.65	33.33	3	0	GATTATGAGAAAGGCAAAACA	167	390	390	4	0	CT	2	CTCTCTCTCTCTCTCT	16	8
250	Ps_Uni_007611	1	SSR	REVERSE	374	20	55.67	35	7	3	AGTAATTCCAATTTGGCACA
251	Ps_Uni_007640	1	SSR	FORWARD	5	21	54.29	38.1	4	2	GTTGTTGGTAGGGTTTAATGA	204	3337	3337	4	0	AT	2	ATATATATATATATATAT	18	9
252	Ps_Uni_007640	1	SSR	REVERSE	208	21	54.91	33.33	4	0	ACCATGTTACGACAAGAAAAA
253	Ps_Uni_007640	1	SSR	FORWARD	504	21	54.32	33.33	6	0	TGGCTAGTCATTTTTCTGTTT	153	3337	3337	5	1	TA	2	TATATATATATATATATATATA	22	11
254	Ps_Uni_007640	1	SSR	REVERSE	656	21	55.75	47.62	3	2	GACACTAAGATGGGACGAGAT
255	Ps_Uni_007640	1	SSR	FORWARD	727	21	54.96	47.62	2	0	CTTTCTCTCTCTCGCTCTTCT	213	3337	3337	3	1	ATTT	4	ATTTATTTATTT	12	3
256	Ps_Uni_007640	1	SSR	REVERSE	939	21	55.42	33.33	3	2	GCAGCAAATGACAATACAAAT
257	Ps_Uni_007640	1	SSR	FORWARD	930	18	54.73	38.89	6	2	CATTTGCTGCAGGATTTT	160	3337	3337	3	2	ATTT	4	ATTTATTTATTT	12	3
258	Ps_Uni_007640	1	SSR	REVERSE	1089	21	54.96	42.86	2	0	ACACACAACACTACACACGAA
259	Ps_Uni_007761	1	SSR	FORWARD	1755	21	54.89	52.38	2	1	GCTACGATACCACAGACACTC	151	4817	4817	3	0	CTT	3	CTTCTTCTTCTT	12	4
260	Ps_Uni_007761	1	SSR	REVERSE	1905	21	55.04	33.33	8	0	ATTTAAATTACACCGAGCACA
261	Ps_Uni_007761	1	SSR	FORWARD	3922	21	55.01	47.62	6	2	TCCTCTAATCTGAGCTCTCCT	150	4817	4817	6	2	TCA	3	TCATCATCATCATCATCATCA	21	7
262	Ps_Uni_007761	1	SSR	REVERSE	4071	21	54.4	33.33	4	2	ACGCAGAGATTGAGAAAATTA
263	Ps_Uni_007761	1	SSR	FORWARD	1386	20	54.76	35	3	3	ACGGAATGAAGCAATGTTAT	159	4817	4817	4	1	TAAA	4	TAAATAAATAAA	12	3
264	Ps_Uni_007761	1	SSR	REVERSE	1544	21	55.59	42.86	3	2	CGTTGTTCGGTGTAAAGACTA
265	Ps_Uni_007761	1	SSR	FORWARD	3435	21	54.96	33.33	7	2	ATACCATTGGTGAAAATTGTG	137	4817	4817	4	1	AATA	4	AATAAATAAATA	12	3
266	Ps_Uni_007761	1	SSR	REVERSE	3571	21	54.83	38.1	6	2	ACATGAGCATTCTCGTTACAT
267	Ps_Uni_007761	1	SSR	FORWARD	3763	21	54.93	42.86	4	0	TGTATAAACTGCTGGTGTCCT	154	4817	4817	5	2	AAAT	4	AAATAAATAAATAAATAAAT	20	5
268	Ps_Uni_007761	1	SSR	REVERSE	3916	20	55.05	45	6	2	CATGTGAATACACGCACTTC
269	Ps_Uni_007938	1	SSR	FORWARD	6	22	53.09	36.36	6	1	TGTACATGATACTGCATAAAGG	146	854	854	6	3	TA	2	TATATATATATATATATATA	20	10
270	Ps_Uni_007938	1	SSR	REVERSE	151	21	53.95	42.86	4	0	CGTGGGACTTTATATGAGAAC
271	Ps_Uni_007938	1	SSR	FORWARD	497	21	54.86	42.86	4	0	CGAACAACATCGGACTATAAC	194	854	854	3	1	TA	2	TATATATATATATA	14	7
272	Ps_Uni_007938	1	SSR	REVERSE	690	21	55.35	33.33	6	2	AAGCTTCAAATGCATAACGTA
273	Ps_Uni_008180	1	SSR	FORWARD	873	21	54.8	47.62	4	1	TGAACTCGCTTACCACTAGAC	167	1899	1899	5	2	AT	2	ATATATATATATATATATATAT	22	11
274	Ps_Uni_008180	1	SSR	REVERSE	1039	21	55.03	38.1	4	2	GATCCGTTTATGTGGATTGTA
275	Ps_Uni_008190	1	SSR	FORWARD	520	21	55.72	38.1	6	3	GCTTGACATTCAACAATTGAC	147	1248	1248	4	2	TGA	3	TGATGATGATGATGATGATGA	21	7
276	Ps_Uni_008190	1	SSR	REVERSE	666	21	54.78	38.1	4	2	ATCCTTATACACAGCAATGGA
277	Ps_Uni_008382	1	SSR	FORWARD	66	20	55.56	30	4	3	TTTTGGGCAATTTTTAGTTG	149	858	858	5	3	CAT	3	CATCATCATCAT	12	4
278	Ps_Uni_008382	1	SSR	REVERSE	214	21	55.25	33.33	4	1	TTATACGCAAATTCCTCTCAA
279	Ps_Uni_008382	1	SSR	FORWARD	715	21	55.04	42.86	4	2	AGAGTGAACTATGGCAAGACA	138	858	858	3	0	TAT	3	TATTATTATTATTATTATTATTAT	24	8
280	Ps_Uni_008382	1	SSR	REVERSE	852	22	55.17	36.36	4	3	TGAACGAAGTAAGTGGTAACAA
281	Ps_Uni_008397	1	SSR	FORWARD	627	21	55.02	38.1	4	2	TTTATTCAGCAGTGGACGTAT	152	2517	2517	4	1	GAT	3	GATGATGATGAT	12	4
282	Ps_Uni_008397	1	SSR	REVERSE	778	21	55.13	33.33	5	3	TAAGTCAGAATTTGTCCGAAA
283	Ps_Uni_008397	1	SSR	FORWARD	1912	21	54.99	33.33	3	0	AATGAGCAAATCCTTACAACA	144	2517	2517	5	0	TGA	3	TGATGATGATGA	12	4
284	Ps_Uni_008397	1	SSR	REVERSE	2055	21	54.86	38.1	7	2	ACAAATTGTCATCATCAGACC
285	Ps_Uni_008397	1	SSR	FORWARD	1130	21	53.47	33.33	2	0	ACAGGAAAATAAAACAACACC	143	2517	2517	4	0	TTCA	4	TTCATTCATTCA	12	3
286	Ps_Uni_008397	1	SSR	REVERSE	1272	21	54.96	33.33	8	2	ATTTAAATAGCCCGCTAACAT
287	Ps_Uni_008409	1	SSR	FORWARD	6298	21	54.75	42.86	5	3	TAGGTATCATCATCAGCCTGT	157	7910	7910	4	1	AT	2	ATATATATATAT	12	6
288	Ps_Uni_008409	1	SSR	REVERSE	6454	21	55.26	42.86	4	1	TCTCTATGAGCCAGAACTCAA
289	Ps_Uni_008409	1	SSR	FORWARD	2466	21	55.04	42.86	5	2	AGAGACCAATGTTCAGCAGTA	143	7910	7910	4	3	GAT	3	GATGATGATGATGATGATGAT	21	7
290	Ps_Uni_008409	1	SSR	REVERSE	2608	21	54.07	42.86	3	3	TCTGTGAGATACAAGGTGACA
291	Ps_Uni_008409	1	SSR	FORWARD	4132	21	54.58	42.86	7	2	TACTTGATTCCCAAGTAGCAC	157	7910	7910	6	1	AATT	4	AATTAATTAATT	12	3
292	Ps_Uni_008409	1	SSR	REVERSE	4288	21	55.1	33.33	6	0	CCTTGAATGCAAATAAGAATG
293	Ps_Uni_008409	1	SSR	FORWARD	6728	21	55.13	42.86	4	2	CATTACGAATCAGTTGAGAGC	145	7910	7910	4	1	TAAG	4	TAAGTAAGTAAG	12	3
294	Ps_Uni_008409	1	SSR	REVERSE	6872	20	55.19	50	8	2	GGGGTGTCATTACACGTATC
295	Ps_Uni_008415	1	SSR	FORWARD	916	21	54.72	38.1	2	0	AAATCCTTACAACAGACACCA	148	1636	1636	4	2	TGA	3	TGATGATGATGATGATGATGA	21	7
296	Ps_Uni_008415	1	SSR	REVERSE	1063	21	55.22	38.1	6	2	TCAGCTCTGCATATTTGATCT
297	Ps_Uni_008428	1	SSR	FORWARD	1129	21	53.97	38.1	3	2	GCATTTCTATGAGGTGATTTC	147	1775	1775	4	3	TG	2	TGTGTGTGTGTGTGTGTGTGTG	22	11
298	Ps_Uni_008428	1	SSR	REVERSE	1275	21	55.03	33.33	6	2	CATGAATCCGAATACACAAAT
299	Ps_Uni_008428	1	SSR	FORWARD	582	21	54.99	33.33	7	2	TGAATTGAGTGCAATTAACCT	157	1775	1775	4	2	TTA	3	TTATTATTATTA	12	4
300	Ps_Uni_008428	1	SSR	REVERSE	738	21	56	42.86	5	2	CGAAAACTTCTTCAACTAGGC
301	Ps_Uni_008529	1	SSR	FORWARD	250	21	55	38.1	6	0	ACATTCTTGTTAACGTGTGCT	175	4433	4433	4	1	TGA	3	TGATGATGATGATGATGA	18	6
302	Ps_Uni_008529	1	SSR	REVERSE	424	21	54.87	33.33	6	3	GGTTTAAAGGTCCAAAATCAT
303	Ps_Uni_008529	1	SSR	FORWARD	4203	21	54.73	33.33	3	2	GCAATCTGTAAAATACGCAAT	151	4433	4433	3	2	ATA	3	ATAATAATAATAATAATAATA	21	7
304	Ps_Uni_008529	1	SSR	REVERSE	4353	21	55.46	42.86	4	3	AACACAAGTTCTCACGAGTTG
305	Ps_Uni_008529	1	SSR	FORWARD	1699	21	55.27	33.33	3	2	ATGTGATTTGCCATTTTAGTG	208	4433	4433	5	1	TGAT	4	TGATTGATTGAT	12	3
306	Ps_Uni_008529	1	SSR	REVERSE	1906	21	54.12	38.1	5	3	CACTTTTGTCATCAGATTGTG
307	Ps_Uni_008605	1	SSR	FORWARD	1448	21	54.93	42.86	6	3	ACGTCGGTAATCACTGAACTA	143	2826	2826	6	2	AT	2	ATATATATATATATATATATATATATAT	28	14
308	Ps_Uni_008605	1	SSR	REVERSE	1590	21	55.28	42.86	3	1	GGGAAAGGTGGAGTTATTATG
309	Ps_Uni_008605	1	SSR	FORWARD	2051	22	55.34	31.82	6	3	CATTCATAAATTGACGATCAGA	165	2826	2826	3	0	AT	2	ATATATATATAT	12	6
310	Ps_Uni_008605	1	SSR	REVERSE	2215	21	54.68	38.1	2	2	AAAGAAGACACACAAGAAACG
311	Ps_Uni_008605	1	SSR	FORWARD	140	21	53.98	38.1	5	2	TCTTGCATACAGATTCAACAG	148	2826	2826	4	3	ATT	3	ATTATTATTATTATT	15	5
312	Ps_Uni_008605	1	SSR	REVERSE	287	21	55.33	47.62	5	3	ACTATCAGGACATGAGCACTG
313	Ps_Uni_008605	1	SSR	FORWARD	1562	21	54.44	38.1	4	1	GGATGCTTCATAATAACTCCA	163	2826	2826	4	2	TTAA	4	TTAATTAATTAATTAATTAA	20	5
314	Ps_Uni_008605	1	SSR	REVERSE	1724	21	54.64	38.1	2	0	TGTCCTTTCCTTTTTAGTGTG
315	Ps_Uni_008708	1	SSR	FORWARD	978	23	53.89	30.43	4	0	TTTGTTTCTAATTCACATACTGG	145	1353	1353	5	1	AG	2	AGAGAGAGAGAGAGAGAGAG	20	10
316	Ps_Uni_008708	1	SSR	REVERSE	1122	21	55.3	42.86	7	2	AGTGTGACGTAACGTTTATGG
317	Ps_Uni_008832	1	SSR	FORWARD	893	20	55.12	45	4	0	CGTGGTATATTTGTGCTGTG	146	1882	1882	5	3	AT	2	ATATATATATATATAT	16	8
318	Ps_Uni_008832	1	SSR	REVERSE	1038	21	54.97	38.1	4	2	TCATGCTGTACCAGAAAAGAT
319	Ps_Uni_009239	1	SSR	FORWARD	8	23	54.77	30.43	4	2	AAAAAGCCGTACTATTTATTGTG	116	2405	2405	4	1	TA	2	TATATATATATATATATATA	20	10
320	Ps_Uni_009239	1	SSR	REVERSE	123	21	55.11	47.62	5	3	GGAGATATGGTAACCCAAGTC
321	Ps_Uni_009239	1	SSR	FORWARD	1336	21	55.15	47.62	3	2	GTCATCTGCTGTTCTCTCAAG	188	2405	2405	4	3	AT	2	ATATATATATATATAT	16	8
322	Ps_Uni_009239	1	SSR	REVERSE	1523	21	54.87	38.1	8	2	AGAGGCAGGGAAATATTTAGA
323	Ps_Uni_009240	1	SSR	FORWARD	8	23	54.77	30.43	4	2	AAAAAGCCGTACTATTTATTGTG	116	2385	2385	4	1	TA	2	TATATATATATATATATATA	20	10
324	Ps_Uni_009240	1	SSR	REVERSE	123	21	55.11	47.62	5	3	GGAGATATGGTAACCCAAGTC
325	Ps_Uni_009240	1	SSR	FORWARD	1321	21	55.15	47.62	3	2	GTCATCTGCTGTTCTCTCAAG	183	2385	2385	4	3	AT	2	ATATATATATATATAT	16	8
326	Ps_Uni_009240	1	SSR	REVERSE	1503	21	54.87	38.1	8	2	AGAGGCAGGGAAATATTTAGA
327	Ps_Uni_009241	1	SSR	FORWARD	8	23	54.77	30.43	4	2	AAAAAGCCGTACTATTTATTGTG	116	1435	1435	4	1	TA	2	TATATATATATATATATATA	20	10
328	Ps_Uni_009241	1	SSR	REVERSE	123	21	55.11	47.62	5	3	GGAGATATGGTAACCCAAGTC
329	Ps_Uni_009301	1	SSR	FORWARD	24	21	55.98	38.1	6	2	CAGCAGATTAATGGAAAGGAT	146	3009	3009	4	2	TA	2	TATATATATATATATATATATA	22	11
330	Ps_Uni_009301	1	SSR	REVERSE	169	21	55.39	42.86	4	2	TTTACCGTGACAGCTCTTCTA
331	Ps_Uni_009301	1	SSR	FORWARD	149	21	55.39	42.86	4	1	TAGAAGAGCTGTCACGGTAAA	152	3009	3009	4	1	TAT	3	TATTATTATTAT	12	4
332	Ps_Uni_009301	1	SSR	REVERSE	300	21	54.99	33.33	3	2	TGCTTTCATAACCACTTTGAT
333	Ps_Uni_009495	1	SSR	FORWARD	4866	21	54.97	38.1	4	2	GTATTGGCGCTTTTTAGTGTA	142	5985	5985	4	1	TA	2	TATATATATATATATATATATATATATATATATATATATATA	42	21
334	Ps_Uni_009495	1	SSR	REVERSE	5007	21	54.98	42.86	5	1	CCGATAAGTCAGTGAATCAAG
335	Ps_Uni_009495	1	SSR	FORWARD	153	21	54.86	33.33	2	2	AGTGGGTTTCTTTTTGCTTAT	155	5985	5985	4	2	GAA	3	GAAGAAGAAGAA	12	4
336	Ps_Uni_009495	1	SSR	REVERSE	307	21	54.48	42.86	6	3	CTCCTAATCCTGGGATAATTC
337	Ps_Uni_009620	1	SSR	FORWARD	3491	21	54.77	38.1	4	0	TGAAATTACCGTTCTTGCTAC	151	3662	3662	4	2	AT	2	ATATATATATATATATATATATAT	24	12
338	Ps_Uni_009620	1	SSR	REVERSE	3641	21	53.15	38.1	6	3	TGTAGGTACCATCTCAATGAA
339	Ps_Uni_009621	1	SSR	FORWARD	3498	21	55.33	47.62	3	0	ACCGTTCTTGCTACTTCTACC	159	3674	3674	4	2	AT	2	ATATATATATATATATATATATATATATATATATAT	36	18
340	Ps_Uni_009621	1	SSR	REVERSE	3656	22	54.13	40.91	6	3	ACATGTAGGTACCATCTCAATG
341	Ps_Uni_009622	1	SSR	FORWARD	3521	21	55.33	47.62	3	0	ACCGTTCTTGCTACTTCTACC	159	3697	3697	4	2	AT	2	ATATATATATATATATATATATATATATATATATAT	36	18
342	Ps_Uni_009622	1	SSR	REVERSE	3679	22	54.13	40.91	6	3	ACATGTAGGTACCATCTCAATG
343	Ps_Uni_009623	1	SSR	FORWARD	3504	21	55.33	47.62	3	0	ACCGTTCTTGCTACTTCTACC	159	3680	3680	4	2	AT	2	ATATATATATATATATATATATATATATATATATAT	36	18
344	Ps_Uni_009623	1	SSR	REVERSE	3662	22	54.13	40.91	6	3	ACATGTAGGTACCATCTCAATG
345	Ps_Uni_009782	1	SSR	FORWARD	1670	21	55.13	38.1	4	2	CACCATTCTCAAGTGTGATTT	159	2818	2818	4	2	AAC	3	AACAACAACAACAACAAC	18	6
346	Ps_Uni_009782	1	SSR	REVERSE	1828	21	55.36	38.1	4	3	CTATATCGAACATCCGTTGAA
347	Ps_Uni_009782	1	SSR	FORWARD	617	19	55.13	52.63	3	3	CTACACCCACCGAGAGTTT	208	2818	2818	6	0	GCTC	4	GCTCGCTCGCTC	12	3
348	Ps_Uni_009782	1	SSR	REVERSE	824	21	55.04	42.86	4	0	GGGTTTAGGTTAGACGTTGTT
349	Ps_Uni_009782	1	SSR	FORWARD	617	19	55.13	52.63	3	3	CTACACCCACCGAGAGTTT	208	2818	2818	6	0	ACCC	4	ACCCACCCACCC	12	3
350	Ps_Uni_009782	1	SSR	REVERSE	824	21	55.04	42.86	4	0	GGGTTTAGGTTAGACGTTGTT
351	Ps_Uni_009782	1	SSR	FORWARD	1125	21	54.85	42.86	3	2	GAAGCCATACATAACCCCTAT	154	2818	2818	2	0	CGTG	4	CGTGCGTGCGTG	12	3
352	Ps_Uni_009782	1	SSR	REVERSE	1278	21	54.68	38.1	3	3	CGAGAACACAAACAAAAGTCT
353	Ps_Uni_009782	1	SSR	FORWARD	1807	19	54.38	42.11	5	2	GTTCAACGGATGTTCGATA	190	2818	2818	5	1	ATAC	4	ATACATACATACATACATACATACATACATACATACATACATACATACATACATACATACATACATACATAC	72	18
354	Ps_Uni_009782	1	SSR	REVERSE	1996	21	55.47	38.1	4	3	ACAGCATTGAGAAAATCACTG
355	Ps_Uni_009874	1	SSR	FORWARD	823	21	55.7	38.1	4	1	AATATGGTGCCCTAAAATGTC	157	4515	4515	5	2	TA	2	TATATATATATATATA	16	8
356	Ps_Uni_009874	1	SSR	REVERSE	979	21	55.07	42.86	5	3	CGTCTCACCAAAACTATTGAG
357	Ps_Uni_009874	1	SSR	FORWARD	4282	21	54.49	42.86	4	1	CCTAACTCTTTCCTCGATTCT	151	4515	4515	3	1	TTTA	4	TTTATTTATTTA	12	3
358	Ps_Uni_009874	1	SSR	REVERSE	4432	20	55.03	45	7	3	GATAGCTTCAAGCCAATGTC
359	Ps_Uni_009905	1	SSR	FORWARD	6070	21	54.66	38.1	2	2	TAGGAGCGAGTTTTTGTAAGA	172	7064	7064	4	0	AC	2	ACACACACACACACACACACACAC	24	12
360	Ps_Uni_009905	1	SSR	REVERSE	6241	21	54.97	38.1	6	2	ACTGATCACTAATGCTTTGGA
361	Ps_Uni_009905	1	SSR	FORWARD	863	21	55.26	38.1	4	2	AAACATGACAACAAACCTACG	161	7064	7064	6	3	AAC	3	AACAACAACAAC	12	4
362	Ps_Uni_009905	1	SSR	REVERSE	1023	20	54.8	40	6	0	AACTGCTGTTGCATATGTTG
363	Ps_Uni_009905	1	SSR	FORWARD	1225	21	55.5	33.33	4	2	GCAATTACAACAACAGCAAAT	173	7064	7064	4	3	GCA	3	GCAGCAGCAGCA	12	4
364	Ps_Uni_009905	1	SSR	REVERSE	1397	21	55.01	42.86	4	1	CAGAACATCCAGAAGAAGTTG
365	Ps_Uni_009905	1	SSR	FORWARD	4901	21	55.37	42.86	5	1	AGCAGCTCATAGAAACACTCA	142	7064	7064	3	0	TTAT	4	TTATTTATTTAT	12	3
366	Ps_Uni_009905	1	SSR	REVERSE	5042	21	55.2	42.86	2	0	TACGACAGAGAACACACACAA
367	Ps_Uni_009906	1	SSR	FORWARD	1598	21	54.66	38.1	2	2	TAGGAGCGAGTTTTTGTAAGA	172	2592	2592	4	0	AC	2	ACACACACACACACACACACACAC	24	12
368	Ps_Uni_009906	1	SSR	REVERSE	1769	21	54.97	38.1	6	2	ACTGATCACTAATGCTTTGGA
369	Ps_Uni_009906	1	SSR	FORWARD	429	21	55.37	42.86	5	1	AGCAGCTCATAGAAACACTCA	142	2592	2592	3	0	TTAT	4	TTATTTATTTAT	12	3
370	Ps_Uni_009906	1	SSR	REVERSE	570	21	55.2	42.86	2	0	TACGACAGAGAACACACACAA
371	Ps_Uni_009981	1	SSR	FORWARD	1544	21	56.3	42.86	6	2	CCGGAATATCGCTAGTTCTTA	178	4770	4770	5	3	TA	2	TATATATATATATATA	16	8
372	Ps_Uni_009981	1	SSR	REVERSE	1721	21	55.39	42.86	8	1	TGATATACGCGTCTACATTCC
373	Ps_Uni_010061	1	SSR	FORWARD	70	21	55.01	42.86	4	3	TTGACGCCTATATCTGACTGT	154	662	662	6	2	AT	2	ATATATATATATATAT	16	8
374	Ps_Uni_010061	1	SSR	REVERSE	223	21	55.31	38.1	4	0	GCAATCGAGTTCTAGGATTTT
375	Ps_Uni_010061	1	SSR	FORWARD	229	22	54.39	36.36	4	3	CATCTACAGGGTTCAATTATGA	164	662	662	4	2	TA	2	TATATATATATATATATATATATATATATATATA	34	17
376	Ps_Uni_010061	1	SSR	REVERSE	392	21	55.26	42.86	3	1	AGGCGTCAAACTAATAACTCC
377	Ps_Uni_010061	1	SSR	FORWARD	532	21	54.51	33.33	4	3	GCAATCGACACTTTTCATAAT	131	662	662	3	1	AAAT	4	AAATAAATAAAT	12	3
378	Ps_Uni_010061	1	SSR	REVERSE	662	21	53.81	38.1	4	2	CCATACATCGCATAAGATACA
379	Ps_Uni_010062	1	SSR	FORWARD	4	18	59.46	50	4	1	ATTCGCAAACGGATGGAC	138	303	303	3	1	AT	2	ATATATATATATATAT	16	8
380	Ps_Uni_010062	1	SSR	REVERSE	141	22	54.39	36.36	4	2	TCATAATTGAACCCTGTAGATG
381	Ps_Uni_010062	1	SSR	FORWARD	120	22	54.39	36.36	4	3	CATCTACAGGGTTCAATTATGA	162	303	303	6	1	TA	2	TATATATATATATATATATATATATATA	28	14
382	Ps_Uni_010062	1	SSR	REVERSE	281	21	54.56	38.1	4	2	ACTATGAAAAGTGTCGATTGC
383	Ps_Uni_010093	1	SSR	FORWARD	663	21	54.61	38.1	4	2	CATGCTCAATTATAGGGAGAA	172	1056	1056	4	0	CAT	3	CATCATCATCATCAT	15	5
384	Ps_Uni_010093	1	SSR	REVERSE	834	21	54.68	42.86	4	3	CGTCTAGTGGTTTAGGTTGAA
385	Ps_Uni_010139	1	SSR	FORWARD	695	21	54.93	47.62	4	0	CTATGGAGCAACAGTACCAAC	162	2291	2291	3	0	TAT	3	TATTATTATTATTATTATTAT	21	7
386	Ps_Uni_010139	1	SSR	REVERSE	856	21	55.3	33.33	4	3	CCGTATATTTCGATCATTCAA
387	Ps_Uni_010327	1	SSR	FORWARD	207	21	55.05	33.33	4	2	TCCTTGGTCTACAAAAACAAA	151	3128	3128	5	2	TCA	3	TCATCATCATCATCATCATCA	21	7
388	Ps_Uni_010327	1	SSR	REVERSE	357	21	54.85	33.33	4	2	AACTTATTTTGCACGTTCTTG
389	Ps_Uni_010369	1	SSR	FORWARD	66	20	55.31	40	6	0	TTGGGTCCTAAAACACAAAG	178	1184	1184	5	3	AT	2	ATATATATATATATATATATAT	22	11
390	Ps_Uni_010369	1	SSR	REVERSE	243	22	55.34	31.82	4	1	TGGTTCATTTGTTGTGAATAAG
391	Ps_Uni_010380	1	SSR	FORWARD	756	21	54.42	33.33	4	2	TTGAAGGGATTTATTCATCTG	151	908	908	3	0	TA	2	TATATATATATATATATATA	20	10
392	Ps_Uni_010380	1	SSR	REVERSE	906	23	53.46	39.13	7	3	GAGTCATGTCGTCATAGTATGTT
393	Ps_Uni_010588	1	SSR	FORWARD	1438	21	55.19	42.86	4	2	GTATTTCCCTAGCACGAAGAT	146	4180	4180	4	3	CT	2	CTCTCTCTCTCTCTCTCT	18	9
394	Ps_Uni_010588	1	SSR	REVERSE	1583	21	55.23	42.86	8	2	GAGTCCTACCAATTGGATTTC
395	Ps_Uni_010588	1	SSR	FORWARD	216	21	54.77	33.33	4	2	CAGCAAACTCGACAATAAAAT	150	4180	4180	5	1	ATCA	4	ATCAATCAATCAATCA	16	4
396	Ps_Uni_010588	1	SSR	REVERSE	365	21	55.47	38.1	5	2	AATTAAGGGCCTATTGGTGTA
397	Ps_Uni_010628	1	SSR	FORWARD	116	21	55.08	38.1	6	2	TTACGCCATAGTCGTGTAAAT	171	3465	3465	3	1	TGG	3	TGGTGGTGGTGGTGGTGGTGGTGG	24	8
398	Ps_Uni_010628	1	SSR	REVERSE	286	20	55.26	45	6	2	AACATCAACCTGCAGAACTC
399	Ps_Uni_010628	1	SSR	FORWARD	1717	21	54.7	47.62	4	0	TAGTCAGCATACCGGATAGAG	149	3465	3465	3	0	TTC	3	TTCTTCTTCTTC	12	4
400	Ps_Uni_010628	1	SSR	REVERSE	1865	21	55.41	33.33	2	1	GGAAGAAATAGGCGAAAATAA
401	Ps_Uni_010692	1	SSR	FORWARD	1393	21	55.02	38.1	5	3	ACGCATGGATACTGTTTCTAA	183	1589	1589	7	2	AT	2	ATATATATATATATATATATATATAT	26	13
402	Ps_Uni_010692	1	SSR	REVERSE	1575	22	54.47	31.82	6	2	CAAACAGTTGAAATTTTACGAG
403	Ps_Uni_010723	1	SSR	FORWARD	2056	21	54.68	38.1	3	2	GACTATTGAAACGGAGCATTA	157	4053	4053	4	2	AT	2	ATATATATATATATATATATATAT	24	12
404	Ps_Uni_010723	1	SSR	REVERSE	2212	21	55.11	38.1	5	1	ACAGAACGGCAAGTAATACAA
405	Ps_Uni_010723	1	SSR	FORWARD	56	22	54.84	31.82	6	3	AATATTGACATTTCACGTCTCA	151	4053	4053	4	1	AAAT	4	AAATAAATAAAT	12	3
406	Ps_Uni_010723	1	SSR	REVERSE	206	19	54.85	36.84	3	0	AAAAAGTGGTGGTTTGCTT
407	Ps_Uni_010763	1	SSR	FORWARD	4822	21	55.11	42.86	3	0	TGAGTATGTTCCTGGGTTATG	176	7879	7879	4	0	TA	2	TATATATATATATATATATATATA	24	12
408	Ps_Uni_010763	1	SSR	REVERSE	4997	21	54.42	38.1	6	2	TACAGGCGCTCATATAAGATT
409	Ps_Uni_010803	1	SSR	FORWARD	840	21	54.9	38.1	5	1	TAACATTACCCGGTTGTTAGA	162	4549	4549	5	2	AT	2	ATATATATATATATATATATATATATATAT	30	15
410	Ps_Uni_010803	1	SSR	REVERSE	1001	21	55.06	38.1	4	0	GGATTGTCATACCAACAAGAA
411	Ps_Uni_010803	1	SSR	FORWARD	1547	21	55.25	33.33	4	2	TAAACATTGACTTGGGAATTG	130	4549	4549	5	0	AT	2	ATATATATATATATATATATAT	22	11
412	Ps_Uni_010803	1	SSR	REVERSE	1676	22	55.01	36.36	4	1	CTGTCTCGAATCATAAAATGTG
413	Ps_Uni_010844	1	SSR	FORWARD	3242	21	54.42	38.1	6	2	TATTGCTTGCGATATACCTCT	190	5792	5792	4	1	AT	2	ATATATATATATATATATATATATATAT	28	14
414	Ps_Uni_010844	1	SSR	REVERSE	3431	21	54.75	33.33	4	2	ATGTGGTTTAGTTTTTGACCA
415	Ps_Uni_011022	1	SSR	FORWARD	2660	21	54.75	38.1	4	1	CTTAATCCCCCTTAAAATCTG	143	5166	5166	4	2	ATGG	4	ATGGATGGATGG	12	3
416	Ps_Uni_011022	1	SSR	REVERSE	2802	21	54.8	47.62	7	3	CTTGTCTGACATCAAGGAGAC
417	Ps_Uni_011097	1	SSR	FORWARD	811	21	55.03	47.62	4	2	TCCGAGTAGCTTAACACGTAG	214	1955	1955	5	1	AT	2	ATATATATATATATAT	16	8
418	Ps_Uni_011097	1	SSR	REVERSE	1024	22	54.9	31.82	8	0	TCATGACGTCGTGTATATTTTT
419	Ps_Uni_011152	1	SSR	FORWARD	918	21	55.07	42.86	2	0	CTTTTCTGGAGTTATGGAGGT	177	2007	2007	4	0	AT	2	ATATATATATATATATATATATATATATATATATATAT	38	19
420	Ps_Uni_011152	1	SSR	REVERSE	1094	20	55.29	45	3	1	CACCGAGTAAATGGTATGCT
421	Ps_Uni_011203	1	SSR	FORWARD	763	21	55.01	38.1	4	1	ACCAAATCTCCTAATTTCTGG	154	3255	3255	6	3	TA	2	TATATATATATATATATATATA	22	11
422	Ps_Uni_011203	1	SSR	REVERSE	916	21	54.47	33.33	6	2	TACGCGTTAATTGAAGAGAAT
423	Ps_Uni_011276	1	SSR	FORWARD	421	21	55.23	33.33	6	2	ATGAACATGAATTCTTTGACG	153	3291	3291	7	2	GAA	3	GAAGAAGAAGAA	12	4
424	Ps_Uni_011276	1	SSR	REVERSE	573	21	54.84	38.1	3	1	CAGGTATGGTTTCATTTTCTG
425	Ps_Uni_011276	1	SSR	FORWARD	2847	21	55.47	47.62	5	2	CACGACTTAGTACGGGTTGTA	147	3291	3291	4	1	TAT	3	TATTATTATTAT	12	4
426	Ps_Uni_011276	1	SSR	REVERSE	2993	21	55.7	38.1	3	0	CCCATAACTTCGGTATCATTT
427	Ps_Uni_011276	1	SSR	FORWARD	3139	21	54.48	38.1	6	3	AATGGCCTATTTACAACAGTG	153	3291	3291	5	1	ATG	3	ATGATGATGATGATGATGATG	21	7
428	Ps_Uni_011276	1	SSR	REVERSE	3291	21	55.29	52.38	3	2	GTCAAGAGGTGAGAGGGTATC
429	Ps_Uni_011389	1	SSR	FORWARD	513	20	56.52	50	8	3	GGGCTCGTGTACACAATATG	151	1114	1114	5	1	AC	2	ACACACACACACACACACACACACACACACAC	32	16
430	Ps_Uni_011389	1	SSR	REVERSE	663	21	55.33	38.1	4	0	ACAATGGTGTGACTGTGATTT
431	Ps_Uni_011494	1	SSR	FORWARD	3	19	55.7	52.63	6	2	CTCCTGTAAACGGGATACG	153	540	540	3	1	ATC	3	ATCATCATCATCATCATCATCATCATCATCATCATC	36	12
432	Ps_Uni_011494	1	SSR	REVERSE	155	21	55.4	33.33	3	1	GTGGCAATCAAAAATGAGTAA
433	Ps_Uni_011512	1	SSR	FORWARD	1644	21	55.31	38.1	4	0	TTTCAATACAACGTGTTCCTC	147	3496	3496	6	2	TA	2	TATATATATATATATA	16	8
434	Ps_Uni_011512	1	SSR	REVERSE	1790	21	54.32	33.33	4	3	GAATGAAAACGTCCCATAATA
435	Ps_Uni_011512	1	SSR	FORWARD	3342	21	55	42.86	4	0	AGCTAGTACGGGCATATCTTT	153	3496	3496	4	1	TA	2	TATATATATATATA	14	7
436	Ps_Uni_011512	1	SSR	REVERSE	3494	21	53.17	42.86	7	3	GCTCATTATGACATACACAGG
437	Ps_Uni_011534	1	SSR	FORWARD	2987	21	55.06	42.86	4	0	CAGCATTTGAGATATGAGGAG	149	3149	3149	5	0	TA	2	TATATATATATATATATATATATA	24	12
438	Ps_Uni_011534	1	SSR	REVERSE	3135	21	55.25	33.33	2	0	CATCAAAATCCAACCACTAAA
439	Ps_Uni_011534	1	SSR	FORWARD	935	21	55.24	42.86	3	2	CGTGATAGATAATGGACGGTA	183	3149	3149	4	1	ATA	3	ATAATAATAATA	12	4
440	Ps_Uni_011534	1	SSR	REVERSE	1117	21	55.35	47.62	2	1	CCCAGAGTTTTACCCATAGTC
441	Ps_Uni_011570	1	SSR	FORWARD	7	20	54.85	40	4	1	ATACCGAGCAAGGAATATCA	184	2160	2160	3	1	TA	2	TATATATATATATATATA	18	9
442	Ps_Uni_011570	1	SSR	REVERSE	190	21	54.79	42.86	6	0	GTCGTCGATGTAAATCTGTTC
443	Ps_Uni_011571	1	SSR	FORWARD	2018	21	54.79	42.86	6	0	GTCGTCGATGTAAATCTGTTC	184	2207	2207	3	1	AT	2	ATATATATATATATATAT	18	9
444	Ps_Uni_011571	1	SSR	REVERSE	2201	20	54.85	40	4	1	ATACCGAGCAAGGAATATCA
445	Ps_Uni_011624	1	SSR	FORWARD	1925	20	54.96	40	5	2	AACCTCGACAATCGAACTTA	154	4198	4198	4	2	GGT	3	GGTGGTGGTGGTGGTGGTGGTGGT	24	8
446	Ps_Uni_011624	1	SSR	REVERSE	2078	21	54.57	38.1	4	0	TGGAAGTAGCGAATTAGAAGA
447	Ps_Uni_011638	1	SSR	FORWARD	2969	21	55.18	33.33	6	1	TTCGGTTAACTTTATTCGTCA	153	4233	4233	5	3	AT	2	ATATATATATATATATAT	18	9
448	Ps_Uni_011638	1	SSR	REVERSE	3121	21	53.4	33.33	4	2	TGAATCTAATAACACCGTTGA
449	Ps_Uni_011638	1	SSR	FORWARD	2494	20	55.01	30	2	2	TTTGTTTGTTGTGATTGGAA	150	4233	4233	2	0	TCAA	4	TCAATCAATCAA	12	3
450	Ps_Uni_011638	1	SSR	REVERSE	2643	21	54.07	47.62	7	3	GCGGTGGTGTTATAGTATAGG
451	Ps_Uni_011744	1	SSR	FORWARD	771	20	55.02	45	2	2	AACACTCCAAAGGCACTCTA	141	1818	1818	4	2	AT	2	ATATATATATATATATAT	18	9
452	Ps_Uni_011744	1	SSR	REVERSE	911	21	54.86	33.33	5	2	TGTTTATTTTTCGTCGATAGC
453	Ps_Uni_011770	1	SSR	FORWARD	2412	21	54.99	47.62	4	1	TTAGTACCACTCACACCTGCT	169	5058	5058	4	2	AT	2	ATATATATATATATATATATATATATATATATATATATATATATATAT	48	24
454	Ps_Uni_011770	1	SSR	REVERSE	2580	21	54.44	38.1	4	3	GTACGGGTCGTTTTGATAATA
455	Ps_Uni_011770	1	SSR	FORWARD	1550	21	55.21	38.1	4	1	ACATTATATCCCCCTTCTCAA	140	5058	5058	4	1	ATTT	4	ATTTATTTATTT	12	3
456	Ps_Uni_011770	1	SSR	REVERSE	1689	21	54.59	33.33	5	2	AACCATTATTTAACGATGCAG
457	Ps_Uni_011770	1	SSR	FORWARD	3248	21	54.59	33.33	5	2	AACCATTATTTAACGATGCAG	140	5058	5058	4	1	TAAA	4	TAAATAAATAAA	12	3
458	Ps_Uni_011770	1	SSR	REVERSE	3387	21	55.21	38.1	4	1	ACATTATATCCCCCTTCTCAA
459	Ps_Uni_011778	1	SSR	FORWARD	2712	21	56.24	47.62	4	0	GAAGTGGTCGTACTCAAATCC	149	3092	3092	4	3	GCC	3	GCCGCCGCCGCCGCCGCCGCCGCC	24	8
460	Ps_Uni_011778	1	SSR	REVERSE	2860	19	55.34	52.63	5	2	CTGAGCCAGATTCAGGAGT
461	Ps_Uni_011783	1	SSR	FORWARD	2046	21	54.83	38.1	3	1	AGTGAGAATGACAGTTGGAAA	138	3716	3716	6	2	AT	2	ATATATATATATATATATATATATATATATAT	32	16
462	Ps_Uni_011783	1	SSR	REVERSE	2183	20	55.48	30	5	0	TAAATTGGCTTCCAAAAATG
463	Ps_Uni_011783	1	SSR	FORWARD	352	20	55.79	55	6	0	GACATGTAGACTGGCCGTAG	143	3716	3716	4	2	ATT	3	ATTATTATTATT	12	4
464	Ps_Uni_011783	1	SSR	REVERSE	494	21	55.09	33.33	6	2	ATGCATTTAAACTTGTGCAGT
465	Ps_Uni_011783	1	SSR	FORWARD	2410	23	54.12	30.43	6	2	CTCAGAGAAACATAAATGCATAA	156	3716	3716	5	2	ATA	3	ATAATAATAATA	12	4
466	Ps_Uni_011783	1	SSR	REVERSE	2565	21	54.82	38.1	4	0	GATTATGGGTCGAAATTAGGT
467	Ps_Uni_011879	1	SSR	FORWARD	1029	21	55.07	33.33	6	3	GGGTTTATTTGCACCTAATTT	148	1182	1182	7	1	AT	2	ATATATATATATATATATATATAT	24	12
468	Ps_Uni_011879	1	SSR	REVERSE	1176	22	55.14	36.36	8	3	CATGTGTAAATCTACCATTGGA
469	Ps_Uni_012037	1	SSR	FORWARD	2124	21	54.75	47.62	4	2	CCACCTCCACTGTATATTACG	169	2648	2648	3	2	AT	2	ATATATATATATATAT	16	8
470	Ps_Uni_012037	1	SSR	REVERSE	2292	21	54.88	42.86	5	3	TGTTCGGGTATGTCCTACTTA
471	Ps_Uni_012037	1	SSR	FORWARD	1159	21	54.38	38.1	4	3	TGAAGGATTTAGGGTACATTG	152	2648	2648	5	1	ATA	3	ATAATAATAATA	12	4
472	Ps_Uni_012037	1	SSR	REVERSE	1310	21	55.28	33.33	7	3	AGGATTGCCTAATTAAATTGC
473	Ps_Uni_012037	1	SSR	FORWARD	2463	21	54.86	33.33	8	0	AATCCTTTGCAAAACTAACCT	144	2648	2648	3	1	ATC	3	ATCATCATCATCATCATC	18	6
474	Ps_Uni_012037	1	SSR	REVERSE	2606	20	55.65	45	8	3	TTCAACAGTGAACTGTCACG
475	Ps_Uni_012122	1	SSR	FORWARD	244	22	54.66	31.82	4	1	CGGTAATTTTGTCATCAAGTAA	144	605	605	4	3	ATC	3	ATCATCATCATCATCATCATC	21	7
476	Ps_Uni_012122	1	SSR	REVERSE	387	21	54.72	33.33	3	3	CAGGCATCTTGGTTTTTATTA
477	Ps_Uni_012122	1	SSR	FORWARD	464	19	54.75	47.37	4	2	ATACGTCTAGTGGCCGATT	142	605	605	4	2	TGA	3	TGATGATGATGA	12	4
478	Ps_Uni_012122	1	SSR	REVERSE	605	21	54	33.33	4	3	GCTGAATGGAACTTTAGAAAA
479	Ps_Uni_012185	1	SSR	FORWARD	965	21	54.13	47.62	8	2	GTGGTACCAGCTATAGCATTC	157	2717	2717	6	2	ATC	3	ATCATCATCATCATCATCATCATC	24	8
480	Ps_Uni_012185	1	SSR	REVERSE	1121	21	54.69	38.1	5	0	CGCTTTAATATAGTTGCGTTC
481	Ps_Uni_012185	1	SSR	FORWARD	2445	21	55.33	33.33	6	0	CGAATGATAAATTTGTGAGGA	150	2717	2717	6	1	AAT	3	AATAATAATAAT	12	4
482	Ps_Uni_012185	1	SSR	REVERSE	2594	21	55.94	42.86	4	2	GTGTTTATGTATCAGCGTTGC
483	Ps_Uni_012185	1	SSR	FORWARD	2179	21	55.47	38.1	7	3	GGATTGTGCAAACTAAGTTCA	157	2717	2717	5	1	TTTA	4	TTTATTTATTTA	12	3
484	Ps_Uni_012185	1	SSR	REVERSE	2335	21	55.26	47.62	6	0	GTTCGGATCTATCCTACCAAC
485	Ps_Uni_012287	1	SSR	FORWARD	665	20	55.22	45	5	0	CCCTCATGGAAGTGACTAAA	168	1875	1875	4	1	ATA	3	ATAATAATAATAATA	15	5
486	Ps_Uni_012287	1	SSR	REVERSE	832	21	55.8	47.62	5	3	GTGCCTAATAGTGGGACGTAT
487	Ps_Uni_012287	1	SSR	FORWARD	1697	20	54.89	35	6	3	CCGATAAAAATATTGCCAAC	174	1875	1875	4	0	ATC	3	ATCATCATCATCATCATCATCATC	24	8
488	Ps_Uni_012287	1	SSR	REVERSE	1870	20	54.65	35	4	2	ATCAATGGACGGAAAAGATA
489	Ps_Uni_012431	1	SSR	FORWARD	53	21	55.91	38.1	3	2	CGTCAAGTTTTATTGTGATGC	165	1573	1573	7	3	AT	2	ATATATATATATATAT	16	8
490	Ps_Uni_012431	1	SSR	REVERSE	217	21	54.96	38.1	5	0	CTGCCAGAAACAACTAAAAGA
491	Ps_Uni_012431	1	SSR	FORWARD	1018	21	56.11	33.33	8	2	CCTATGCCAAAATTTTCCTAA	150	1573	1573	4	0	CTAC	4	CTACCTACCTACCTAC	16	4
492	Ps_Uni_012431	1	SSR	REVERSE	1167	21	54.77	38.1	4	1	GCTATAAAAACAAGTGGACGA
493	Ps_Uni_012437	1	SSR	FORWARD	420	21	55.06	33.33	6	2	ATGTTTCAGTTCCAAATGATG	150	572	572	4	1	AT	2	ATATATATATATATATAT	18	9
494	Ps_Uni_012437	1	SSR	REVERSE	569	21	54.94	52.38	4	0	AGGAGACACAAGACCTCTACC
495	Ps_Uni_012498	1	SSR	FORWARD	3459	21	55.57	38.1	2	0	AATGAGTGCCTTTACCTGTTT	185	3945	3945	5	0	AT	2	ATATATATATATATATATATAT	22	11
496	Ps_Uni_012498	1	SSR	REVERSE	3643	21	54.69	42.86	3	2	AGGCTGCTGATTATGTGATAG
497	Ps_Uni_012536	1	SSR	FORWARD	745	21	54.85	38.1	3	3	TCGTATCCAAAGCAATCTAAG	157	1882	1882	4	1	AT	2	ATATATATATATAT	14	7
498	Ps_Uni_012536	1	SSR	REVERSE	901	21	54.89	38.1	4	2	TACGGTCACTCAACATCTTTT
499	Ps_Uni_012536	1	SSR	FORWARD	502	21	54	33.33	4	2	GCAACTATTTTCTTTTCCTGA	158	1882	1882	4	1	ACA	3	ACAACAACAACAACAACAACA	21	7
500	Ps_Uni_012536	1	SSR	REVERSE	659	21	55.26	38.1	3	3	AAAGTTACCCCAAATGACTGT
501	Ps_Uni_012553	1	SSR	FORWARD	719	20	55.37	45	5	3	GGAGCTGGTCACTTATTGAA	239	6673	6673	8	1	TA	2	TATATATATATATATA	16	8
502	Ps_Uni_012553	1	SSR	REVERSE	957	21	56.14	42.86	5	2	TAAATGTGACCAGGTTGTACG
503	Ps_Uni_012609	1	SSR	FORWARD	73	21	54.83	42.86	8	3	ACTCAGTCATCACTGCTCATT	164	974	974	5	0	TATG	4	TATGTATGTATGTATG	16	4
504	Ps_Uni_012609	1	SSR	REVERSE	236	20	55.8	45	4	0	ATCAGTATCATGGGCAACAC
505	Ps_Uni_012735	1	SSR	FORWARD	2	21	55.23	38.1	5	2	ACCCGGTATAAAATGACTTGT	150	961	961	5	0	AT	2	ATATATATATATATAT	16	8
506	Ps_Uni_012735	1	SSR	REVERSE	151	21	54.16	33.33	2	0	TATTGGGACTATTTTTGCTGT
507	Ps_Uni_012735	1	SSR	FORWARD	214	21	54.91	33.33	4	1	TGCATCTGAGGTATTTTCATT	153	961	961	4	1	AT	2	ATATATATATATATAT	16	8
508	Ps_Uni_012735	1	SSR	REVERSE	366	21	55.47	42.86	4	2	TTCATGTTCTTCCCCTAGAGT
509	Ps_Uni_012771	1	SSR	FORWARD	880	21	54.75	33.33	6	1	GAAAATGCTGTATTGCAAAGT	152	3726	3726	5	3	TGA	3	TGATGATGATGATGATGATGATGA	24	8
510	Ps_Uni_012771	1	SSR	REVERSE	1031	21	54.97	38.1	4	2	TGAAGATCACAGGCTTTACAT
511	Ps_Uni_012845	1	SSR	FORWARD	883	20	55.15	40	6	2	CTTGCAATGTAATGCACATC	148	1373	1373	4	2	ATC	3	ATCATCATCATCATCATCATC	21	7
512	Ps_Uni_012845	1	SSR	REVERSE	1030	21	54.67	42.86	6	0	CAGAATGATTAGCTAGGTGGA
513	Ps_Uni_012887	1	SSR	FORWARD	3083	21	54.67	42.86	3	2	GGCTGATGACAGAAAAGACTA	155	7287	7287	5	3	TGA	3	TGATGATGATGATGATGATGA	21	7
514	Ps_Uni_012887	1	SSR	REVERSE	3237	21	55.81	33.33	8	2	TTCAACATTTTGACACGTCTT
515	Ps_Uni_012915	1	SSR	FORWARD	3399	22	54.39	31.82	8	3	TTAAATTTACAAGCGTTACAGC	146	7491	7491	3	0	TA	2	TATATATATATATATATA	18	9
516	Ps_Uni_012915	1	SSR	REVERSE	3544	21	55.06	42.86	5	1	AACATACAGCCTATACGACGA
517	Ps_Uni_012915	1	SSR	FORWARD	525	21	54.71	33.33	5	2	GATAAAAATTCCCAAGGAAAG	175	7491	7491	4	1	TTTA	4	TTTATTTATTTA	12	3
518	Ps_Uni_012915	1	SSR	REVERSE	699	21	56.2	42.86	6	2	TCATAGCGCTGAATGTACCTA
519	Ps_Uni_012915	1	SSR	FORWARD	3553	21	54.78	33.33	4	0	TGGGATACATTTAGTTTTGGA	158	7491	7491	7	0	AGGT	4	AGGTAGGTAGGT	12	3
520	Ps_Uni_012915	1	SSR	REVERSE	3710	21	54.72	42.86	7	2	GCGTGTAACCCAGTTACTTTA
521	Ps_Uni_012982	1	SSR	FORWARD	778	22	55.04	36.36	3	3	TTCATACTTCACTCCACTTCAA	149	3444	3444	3	0	AC	2	ACACACACACACACAC	16	8
522	Ps_Uni_012982	1	SSR	REVERSE	926	21	55.26	38.1	4	1	ACATTCTTGTTGGCATATCAG
523	Ps_Uni_012987	1	SSR	FORWARD	3221	21	55.08	38.1	5	2	AGATCATCAATAGCCCTTTTC	148	6519	6519	5	2	AT	2	ATATATATATATATATATATATATATATATATATATATATATAT	44	22
524	Ps_Uni_012987	1	SSR	REVERSE	3368	21	55.08	38.1	5	2	AGATCATCAATAGCCCTTTTC
525	Ps_Uni_013071	1	SSR	FORWARD	763	21	54.47	33.33	6	2	GAACCCATATAGCAAATTTCA	150	2452	2452	5	2	TA	2	TATATATATATA	12	6
526	Ps_Uni_013071	1	SSR	REVERSE	912	22	55.2	45.45	4	2	CAAGTTCGGTCATCTAGGTACT
527	Ps_Uni_013071	1	SSR	FORWARD	582	21	54.79	42.86	2	0	CAAACCCACGACTTACAATAC	150	2452	2452	5	1	CAT	3	CATCATCATCATCATCATCATCAT	24	8
528	Ps_Uni_013071	1	SSR	REVERSE	731	20	55.75	50	4	2	CTAGGTCGCATCTCTACGAA
529	Ps_Uni_013073	1	SSR	FORWARD	464	21	55.59	42.86	6	2	TTCGTCGATCTACATAGTTGC	149	688	688	5	2	TG	2	TGTGTGTGTGTGTGTG	16	8
530	Ps_Uni_013073	1	SSR	REVERSE	612	21	55.01	38.1	5	3	TTTGGCTATGATTGCTCTAAG
531	Ps_Uni_013157	1	SSR	FORWARD	2043	21	54.03	33.33	4	1	TCGTATATGTTTCATTTGCTG	264	2939	2939	4	1	CAG	3	CAGCAGCAGCAG	12	4
532	Ps_Uni_013157	1	SSR	REVERSE	2306	21	55.28	38.1	4	2	TATAAGTTCGGCGTTGAGATA
533	Ps_Uni_013183	1	SSR	FORWARD	1862	20	55.01	55	5	3	GTACACTGGTGACACTGCTG	151	2014	2014	4	3	AT	2	ATATATATATATATATATAT	20	10
534	Ps_Uni_013183	1	SSR	REVERSE	2012	23	56.83	30.43	7	3	GGCCTAAACATTTATTAAAAGCA
535	Ps_Uni_013183	1	SSR	FORWARD	1120	21	54.02	38.1	6	2	ATGCCAATCTCTATGGAGTAA	142	2014	2014	5	3	ATG	3	ATGATGATGATG	12	4
536	Ps_Uni_013183	1	SSR	REVERSE	1261	21	55.16	38.1	3	1	TGTTGTATTTAGCCTCCAGAA
537	Ps_Uni_013521	1	SSR	FORWARD	3535	21	54.97	38.1	7	3	AACGACGTTACACAGCATTAT	150	4547	4547	4	2	AT	2	ATATATATATATATAT	16	8
538	Ps_Uni_013521	1	SSR	REVERSE	3684	21	55.27	33.33	4	2	TATATTTCAAGCGTTCTGCAT
539	Ps_Uni_013521	1	SSR	FORWARD	514	21	55.32	42.86	4	2	GCCTGAATAGTCCCTTCTAAA	143	4547	4547	4	1	ATT	3	ATTATTATTATTATT	15	5
540	Ps_Uni_013521	1	SSR	REVERSE	656	21	54.77	33.33	4	1	ATGATCTGACGCATTTATTGT
541	Ps_Uni_013623	1	SSR	FORWARD	1551	21	55.6	38.1	4	2	TGCATAAATAGTGGTTCTTCG	164	6265	6265	4	1	AT	2	ATATATATATATATATATATATATATATAT	30	15
542	Ps_Uni_013623	1	SSR	REVERSE	1714	20	54.84	30	5	3	AAATTGGCAGGAAATTCATA
543	Ps_Uni_013623	1	SSR	FORWARD	2049	21	55.02	42.86	5	3	GCATTATTAAGTCGGTCAGTG	162	6265	6265	5	1	TAA	3	TAATAATAATAA	12	4
544	Ps_Uni_013623	1	SSR	REVERSE	2210	22	54.77	36.36	3	2	CATACATACATTCGGCTTAGAA
545	Ps_Uni_013623	1	SSR	FORWARD	2115	21	55.91	38.1	4	2	TGGATCTCTTCATCATTGCTA	185	6265	6265	4	3	ATGT	4	ATGTATGTATGT	12	3
546	Ps_Uni_013623	1	SSR	REVERSE	2299	23	54.77	30.43	5	1	CAAAACACTGAATTTGTTAGTCA
547	Ps_Uni_013827	1	SSR	FORWARD	20	21	55.22	38.1	5	2	GCAAAAACTATGTGCTCAAAC	139	3123	3123	4	1	TA	2	TATATATATATATATA	16	8
548	Ps_Uni_013827	1	SSR	REVERSE	158	21	54.98	42.86	5	3	CCATCTACAAGATTCAACTCG
549	Ps_Uni_013965	1	SSR	FORWARD	702	20	55.09	40	8	2	TACTCATGCGCATTGTTTAG	141	1210	1210	3	2	TG	2	TGTGTGTGTGTGTGTGTG	18	9
550	Ps_Uni_013965	1	SSR	REVERSE	842	21	54.7	38.1	4	3	ACCCACACGTTCTTATCATTA
551	Ps_Uni_013978	1	SSR	FORWARD	303	21	55.19	42.86	4	1	AGCGGATTCTAATAACCAGAC	133	468	468	4	2	GT	2	GTGTGTGTGTGTGTGT	16	8
552	Ps_Uni_013978	1	SSR	REVERSE	435	18	55.13	55.56	5	3	TAGCTCCAGCACTTCTGC
553	Ps_Uni_014111	1	SSR	FORWARD	1	21	55.3	42.86	3	2	CTGCGATGGTGTCATAGTAAT	132	480	480	5	1	ATC	3	ATCATCATCATCATCATCATC	21	7
554	Ps_Uni_014111	1	SSR	REVERSE	132	21	55.18	42.86	6	2	GTTGAGGTTGCATAGCAATAG
555	Ps_Uni_014166	1	SSR	FORWARD	2271	21	55.4	33.33	6	0	TGATTGAAGCTCAAAAAGAGA	164	4122	4122	4	3	AGC	3	AGCAGCAGCAGC	12	4
556	Ps_Uni_014166	1	SSR	REVERSE	2434	20	55.07	50	4	2	GTGTCTGATGAACGTCCTCT
557	Ps_Uni_014531	1	SSR	FORWARD	3118	21	54.96	33.33	4	0	GCAAGATAAATCAGAAGCAAA	144	4969	4969	3	1	TA	2	TATATATATATA	12	6
558	Ps_Uni_014531	1	SSR	REVERSE	3261	21	55.5	42.86	4	0	ATCAAGTAGAGTTGTGCGATG
559	Ps_Uni_014612	1	SSR	FORWARD	5	20	55.35	45	2	0	AACAAAGAGCCACAAGACAC	161	273	273	4	1	AT	2	ATATATATATATATATATATATATAT	26	13
560	Ps_Uni_014612	1	SSR	REVERSE	165	21	54.74	33.33	4	2	ATATCAGTCCATTCGTTTTGA
561	Ps_Uni_014672	1	SSR	FORWARD	672	21	56	38.1	5	2	AGACGTTTTTGAGGCTCTTTA	148	1160	1160	4	1	ACG	3	ACGACGACGACG	12	4
562	Ps_Uni_014672	1	SSR	REVERSE	819	21	54.77	38.1	7	3	ATTTCGTTGTCAACAGTCAGT
563	Ps_Uni_014672	1	SSR	FORWARD	977	21	55.05	42.86	3	2	CACAGTTACCATTCTCTTTGC	161	1160	1160	3	2	TCA	3	TCATCATCATCATCATCATCA	21	7
564	Ps_Uni_014672	1	SSR	REVERSE	1137	21	53.57	42.86	6	3	GAAGGCCTATATCATAGTGGA
565	Ps_Uni_014801	1	SSR	FORWARD	884	21	55.01	47.62	6	2	AAGAGTAGCCGACTATCGAGT	142	1044	1044	2	1	TGA	3	TGATGATGATGATGATGATGA	21	7
566	Ps_Uni_014801	1	SSR	REVERSE	1025	20	54.93	30	7	3	TTGTGACAAAATTGCAAAAG
567	Ps_Uni_014925	1	SSR	FORWARD	126	21	54.85	38.1	6	2	TTTTGTCTGCGTACTAAAACC	153	1472	1472	6	0	TC	2	TCTCTCTCTCTCTC	14	7
568	Ps_Uni_014925	1	SSR	REVERSE	278	20	54.56	40	4	2	CATGGCCGTACATACAAATA
569	Ps_Uni_014925	1	SSR	FORWARD	786	21	54.98	42.86	4	0	GACAGTTTTTCTAGGGTTGGT	139	1472	1472	4	1	TCA	3	TCATCATCATCATCATCATCATCATCATCA	30	10
570	Ps_Uni_014925	1	SSR	REVERSE	924	21	54.95	47.62	4	0	GATCAGCAGTGGAAGTAGATG
571	Ps_Uni_014925	1	SSR	FORWARD	1022	21	55.06	38.1	4	2	AGTTTCCATAATTCGGTTAGG	144	1472	1472	5	1	TGA	3	TGATGATGATGATGA	15	5
572	Ps_Uni_014925	1	SSR	REVERSE	1165	22	55.13	36.36	6	2	AAATATATCGATGGTGAAGCTC
573	Ps_Uni_014933	1	SSR	FORWARD	44	21	54.64	42.86	6	1	GTCTGCAGTTTGACTCACTTT	150	1389	1389	5	1	AT	2	ATATATATATATATAT	16	8
574	Ps_Uni_014933	1	SSR	REVERSE	193	21	55.04	42.86	4	2	CTGCTGATTATACGAGGCTTA
575	Ps_Uni_014933	1	SSR	FORWARD	956	21	54.97	38.1	5	3	AATCTCATCGTCTGAAACGTA	131	1389	1389	4	2	TAA	3	TAATAATAATAA	12	4
576	Ps_Uni_014933	1	SSR	REVERSE	1086	20	54.88	40	4	2	ACGCAAGTCCGTTGTATATT
577	Ps_Uni_015098	1	SSR	FORWARD	817	21	54.98	38.1	5	3	TACCTGATGGTATGGCTTAAA	161	987	987	4	2	AT	2	ATATATATATATATAT	16	8
578	Ps_Uni_015098	1	SSR	REVERSE	977	21	55.09	42.86	6	2	ATGGAGAGCTATGCAGATGTA
579	Ps_Uni_015098	1	SSR	FORWARD	109	21	54.62	42.86	6	2	AATGTTTACACAGACGCTCTC	184	987	987	3	0	CATG	4	CATGCATGCATG	12	3
580	Ps_Uni_015098	1	SSR	REVERSE	292	21	54.52	38.1	3	2	AGACACTGCTTTATTTGCCTA
581	Ps_Uni_015308	1	SSR	FORWARD	267	21	54.93	33.33	3	2	AACAACACTCGCAAAATGTAT	144	3056	3056	7	3	AT	2	ATATATATATATATAT	16	8
582	Ps_Uni_015308	1	SSR	REVERSE	410	21	55.04	33.33	5	2	TACGATTTTGTTTCGTCGTAT
583	Ps_Uni_015516	1	SSR	FORWARD	1384	22	54.05	36.36	6	2	GCAATCTCGTTAATGTAGAGAA	148	1543	1543	5	1	TTGT	4	TTGTTTGTTTGTTTGT	16	4
584	Ps_Uni_015516	1	SSR	REVERSE	1531	21	55.02	33.33	4	3	GCTCTATTGCGATGTTAAAAA
585	Ps_Uni_015657	1	SSR	FORWARD	1694	21	54.63	38.1	3	2	TCATCTTTGAATACCTTCTCG	152	2501	2501	7	1	TTG	3	TTGTTGTTGTTG	12	4
586	Ps_Uni_015657	1	SSR	REVERSE	1845	21	55.4	33.33	6	2	TTCCACTATTTCAAAATGCAC
587	Ps_Uni_015657	1	SSR	FORWARD	2013	18	54.71	55.56	4	1	CCTGTTGGTACTGCTGCT	146	2501	2501	4	2	TGT	3	TGTTGTTGTTGT	12	4
588	Ps_Uni_015657	1	SSR	REVERSE	2158	20	56.09	40	4	3	GCCACCACAAAATTATCAGA
589	Ps_Uni_015843	1	SSR	FORWARD	3276	22	55.54	31.82	4	1	TGGTATGGTTACATCATTTTCA	150	3571	3571	4	3	AT	2	ATATATATATATATATATAT	20	10
590	Ps_Uni_015843	1	SSR	REVERSE	3425	20	55.19	40	6	1	GTTGTGGACAAACATTGTGA
591	Ps_Uni_015843	1	SSR	FORWARD	3	21	54.94	38.1	4	2	ACGATCAATAATGCAGTCCTA	124	3571	3571	3	2	AAT	3	AATAATAATAAT	12	4
592	Ps_Uni_015843	1	SSR	REVERSE	126	21	55.06	38.1	5	2	TAACTTAAAACGTGGCGTAAG
593	Ps_Uni_015843	1	SSR	FORWARD	1413	21	55.47	38.1	4	3	TGATAGTGATGAAAGCGATTC	152	3571	3571	4	1	GAT	3	GATGATGATGAT	12	4
594	Ps_Uni_015843	1	SSR	REVERSE	1564	21	54.75	38.1	4	2	ACTGTCTGCATTGTGGTTTAT
595	Ps_Uni_015843	1	SSR	FORWARD	2315	23	53.45	30.43	4	0	CACTTCATTTTGTAATTTCTCAC	149	3571	3571	5	0	AATA	4	AATAAATAAATA	12	3
596	Ps_Uni_015843	1	SSR	REVERSE	2463	22	54.17	40.91	4	2	GTGTGCTAAATACTTCCAGCTA
597	Ps_Uni_016182	1	SSR	FORWARD	110	21	54.99	52.38	5	1	GCACAGTGTAGTTCAGGGTAG	147	275	275	5	1	TCA	3	TCATCATCATCATCATCATCATCATCATCATCA	33	11
598	Ps_Uni_016182	1	SSR	REVERSE	256	21	55.13	42.86	4	1	GACTGAAACGAGCTGATAATG
599	Ps_Uni_016184	1	SSR	FORWARD	15	21	54.91	33.33	7	3	TCAGCAAATTGAATATGTCCT	146	3061	3061	4	2	TAAA	4	TAAATAAATAAA	12	3
600	Ps_Uni_016184	1	SSR	REVERSE	160	21	54.95	33.33	2	0	TAGACGCATTTTTAGGTTTTG
601	Ps_Uni_016184	1	SSR	FORWARD	2785	22	54.99	31.82	6	2	GTTTCGAATAGGAATTTTAACG	164	3061	3061	5	0	TATG	4	TATGTATGTATG	12	3
602	Ps_Uni_016184	1	SSR	REVERSE	2948	21	54.96	42.86	6	3	AAAAGTCTGCAGCTGTCTATG
603	Ps_Uni_016244	1	SSR	FORWARD	301	21	54.84	38.1	4	2	GTTGGATAAGGAAGACCAAAT	145	932	932	4	1	TA	2	TATATATATATATATATA	18	9
604	Ps_Uni_016244	1	SSR	REVERSE	445	21	54.7	33.33	4	3	ATTGAGCAAGAACTTTGAATG
605	Ps_Uni_016437	1	SSR	FORWARD	108	21	55.82	38.1	2	2	ACAAATCTATGGGAATGAAGC	148	286	286	6	1	TA	2	TATATATATATATATATA	18	9
606	Ps_Uni_016437	1	SSR	REVERSE	255	21	54.29	42.86	4	3	CCATACCTTTTGCTATCAGAG
607	Ps_Uni_017042	1	SSR	FORWARD	288	21	52.83	42.86	6	3	ATTAGTACAGCTGGTTTACCC	133	509	509	5	0	TG	2	TGTGTGTGTGTGTGTG	16	8
608	Ps_Uni_017042	1	SSR	REVERSE	420	21	55.83	38.1	4	2	CTAATATAAAAAGCCGCATCC
609	Ps_Uni_017042	1	SSR	FORWARD	334	21	55.02	42.86	6	0	GTTTGACATGTGTGTGTGTGT	175	509	509	4	3	TG	2	TGTGTGTGTGTGTGTG	16	8
610	Ps_Uni_017042	1	SSR	REVERSE	508	19	54.53	47.37	3	0	GAAGATACGATGCCACAGA
611	Ps_Uni_017153	1	SSR	FORWARD	6	21	54.7	33.33	4	3	CGCCTTATGGTTATTATTGAA	176	604	604	5	1	TAA	3	TAATAATAATAATAATAATAA	21	7
612	Ps_Uni_017153	1	SSR	REVERSE	181	21	54.35	38.1	6	2	CGCTAGAGATTAGGCATAAAA
613	Ps_Uni_017421	1	SSR	FORWARD	3902	21	54.6	47.62	4	2	GACCCTTGTGATGTAGATGAG	140	4454	4454	4	0	TTG	3	TTGTTGTTGTTGTTGTTGTTGTTGTTGTTGTTGTTGTTGTTGTTG	45	15
614	Ps_Uni_017421	1	SSR	REVERSE	4041	21	55.71	38.1	6	2	AATATGAAGGCTTTCCTGAGA
615	Ps_Uni_017466	1	SSR	FORWARD	1711	21	55.15	33.33	4	0	TAGCAACGTCATCATTTTCTT	124	3921	3921	3	2	AT	2	ATATATATATATATAT	16	8
616	Ps_Uni_017466	1	SSR	REVERSE	1834	21	55.04	33.33	2	2	TAAACTCGGCAAACATAACAT
617	Ps_Uni_017822	1	SSR	FORWARD	1885	21	54.77	38.1	3	2	GCCAAGTTACATTTTCTACGA	157	2172	2172	4	1	TA	2	TATATATATATATATATATA	20	10
618	Ps_Uni_017822	1	SSR	REVERSE	2041	21	55.63	33.33	3	2	TTTTTCCCACGACTTCTAAAT
619	Ps_Uni_017822	1	SSR	FORWARD	769	21	56.15	38.1	4	3	CGCCTTCTCGATGTAAATAAT	140	2172	2172	3	0	TGA	3	TGATGATGATGA	12	4
620	Ps_Uni_017822	1	SSR	REVERSE	908	21	54.57	47.62	4	1	AGTGACGTAAGCAAGTACCAC
621	Ps_Uni_017822	1	SSR	FORWARD	2028	21	55.35	33.33	4	2	AGTCGTGGGAAAAATGTTAAT	141	2172	2172	5	2	TATG	4	TATGTATGTATG	12	3
622	Ps_Uni_017822	1	SSR	REVERSE	2168	21	54.19	33.33	3	0	AGTTATGCGTCAGATGTTTTT
623	Ps_Uni_018084	1	SSR	FORWARD	97	21	55.47	42.86	2	0	CTTTGGGAGAGGTTTATGTTC	157	755	755	4	1	GAT	3	GATGATGATGATGATGATGATGATGATGAT	30	10
624	Ps_Uni_018084	1	SSR	REVERSE	253	22	55.77	40.91	4	0	GCCATATCTGCATAGTTTAAGG
625	Ps_Uni_018287	1	SSR	FORWARD	199	21	54.65	33.33	2	2	TATTTCTCATTTTCCTTGTGC	147	478	478	4	3	TG	2	TGTGTGTGTGTGTGTGTGTGTG	22	11
626	Ps_Uni_018287	1	SSR	REVERSE	345	21	55	38.1	4	0	TACTGATAAGGGACGAACAAA
627	Ps_Uni_018287	1	SSR	FORWARD	325	21	55	38.1	4	2	TTTGTTCGTCCCTTATCAGTA	150	478	478	5	1	AT	2	ATATATATATAT	12	6
628	Ps_Uni_018287	1	SSR	REVERSE	474	23	54.21	34.78	6	3	TGGAAAACAACCTACTAGTCTTT
629	Ps_Uni_018287	1	SSR	FORWARD	325	21	55	38.1	4	2	TTTGTTCGTCCCTTATCAGTA	150	478	478	5	1	ACGG	4	ACGGACGGACGG	12	3
630	Ps_Uni_018287	1	SSR	REVERSE	474	23	54.21	34.78	6	3	TGGAAAACAACCTACTAGTCTTT
631	Ps_Uni_018436	1	SSR	FORWARD	738	21	54.57	33.33	3	2	TAAAGGTTGTGAAACGAAATC	233	3237	3237	4	3	AAT	3	AATAATAATAATAATAATAAT	21	7
632	Ps_Uni_018436	1	SSR	REVERSE	970	21	55.12	33.33	4	2	ATAAAATCTTGGTGGTTGGAT
633	Ps_Uni_019391	1	SSR	FORWARD	1681	22	54.96	36.36	4	2	AAGGCAACACTTACACATGATA	150	4124	4124	5	3	AT	2	ATATATATATATATAT	16	8
634	Ps_Uni_019391	1	SSR	REVERSE	1830	21	55.15	33.33	5	3	CCAAATTGTTTGTTCAGTGAT
635	Ps_Uni_019607	1	SSR	FORWARD	246	21	54.44	47.62	4	2	ACCCTACCTAAAGCTGAAGTC	143	389	389	3	0	ACC	3	ACCACCACCACCACCACCACCACC	24	8
636	Ps_Uni_019607	1	SSR	REVERSE	388	21	55.08	38.1	6	2	TTACGCCATAGTCGTGTAAAT
637	Ps_Uni_019703	1	SSR	FORWARD	175	21	54.97	42.86	4	0	GTTCAGCAGTGGATAATGAAG	159	441	441	4	0	TGA	3	TGATGATGATGATGATGATGA	21	7
638	Ps_Uni_019703	1	SSR	REVERSE	333	21	54.76	42.86	3	1	GAACTGGCAACTAAACTGAGA
639	Ps_Uni_019933	1	SSR	FORWARD	565	21	54.33	38.1	6	2	CTAATGGCTTCATAAAACCTG	159	3720	3720	4	0	AT	2	ATATATATATATATAT	16	8
640	Ps_Uni_019933	1	SSR	REVERSE	723	21	54.58	33.33	6	3	TGTGTACTTTACGCAATTGAA
641	Ps_Uni_020228	1	SSR	FORWARD	884	21	54.94	33.33	7	3	TCTTTGACAAAAACCAACTGT	129	1661	1661	5	1	CT	2	CTCTCTCTCTCTCTCT	16	8
642	Ps_Uni_020228	1	SSR	REVERSE	1012	21	55.44	38.1	5	0	TCAGAAGTTGAAATTGAGTGG
643	Ps_Uni_020228	1	SSR	FORWARD	1349	21	54.07	33.33	6	0	AGCACTAATATGAATGGGAAA	149	1661	1661	5	1	TGTT	4	TGTTTGTTTGTT	12	3
644	Ps_Uni_020228	1	SSR	REVERSE	1497	21	55.22	42.86	4	2	TTGTAGCGCCATCTGTAGTAT
645	Ps_Uni_021021	1	SSR	FORWARD	319	21	55.95	33.33	8	2	TAAAATACGAATATGCGTCCA	165	614	614	5	2	ATAA	4	ATAAATAAATAA	12	3
646	Ps_Uni_021021	1	SSR	REVERSE	483	21	55.03	38.1	6	3	TGATAGACGAATTCTTGAGGA
647	Ps_Uni_021234	1	SSR	FORWARD	1050	21	54.72	38.1	4	1	ACAATTTAACACCCACTCTCA	133	1418	1418	5	0	AT	2	ATATATATATATATATATATAT	22	11
648	Ps_Uni_021234	1	SSR	REVERSE	1182	21	54.93	33.33	5	0	CATGTTTATTTCAAAGGCATC
649	Ps_Uni_021246	1	SSR	FORWARD	934	21	54.37	38.1	6	2	TAGTTACGTGCATATCCAACA	169	1166	1166	4	0	TA	2	TATATATATATATATA	16	8
650	Ps_Uni_021246	1	SSR	REVERSE	1102	21	55.38	47.62	3	0	TAGCCCTGGAAGAGTAGAAAC
651	Ps_Uni_021288	1	SSR	FORWARD	570	21	54.5	38.1	3	3	AGGCTGCGATACATTTTACTA	150	971	971	6	2	TA	2	TATATATATATATATATA	18	9
652	Ps_Uni_021288	1	SSR	REVERSE	719	20	54.99	50	3	2	GTAGCAATGTAGACCCTTCG
653	Ps_Uni_021564	1	SSR	FORWARD	1149	20	55.21	40	6	3	GATATGCATCCTATCGCATT	143	1449	1449	6	1	ATG	3	ATGATGATGATGATG	15	5
654	Ps_Uni_021564	1	SSR	REVERSE	1291	21	55.05	33.33	4	2	TTTGAAGTTTTGCTTATCGAG
655	Ps_Uni_021670	1	SSR	FORWARD	2191	21	55.11	38.1	3	2	ACAGCACGATACTTTGGTTTA	168	2758	2758	5	3	TTA	3	TTATTATTATTATTATTATTA	21	7
656	Ps_Uni_021670	1	SSR	REVERSE	2358	21	55.47	38.1	7	3	AACAAGTGATGCTGAATCAAG
657	Ps_Uni_021717	1	SSR	FORWARD	5693	22	54.15	36.36	6	2	GTCACTTCAATATTTCGTATGC	142	7058	7058	4	1	GT	2	GTGTGTGTGTGTGTGTGT	18	9
658	Ps_Uni_021717	1	SSR	REVERSE	5834	21	55.33	42.86	8	0	CAGTGTACACGGACAGTTTTT
659	Ps_Uni_021717	1	SSR	FORWARD	6381	21	55.15	38.1	6	3	CATATTGCCCTGTACATTGTT	180	7058	7058	3	0	AT	2	ATATATATATAT	12	6
660	Ps_Uni_021717	1	SSR	REVERSE	6560	21	55.09	42.86	4	3	CCCTTACCTATAATCGTCGTT
661	Ps_Uni_021717	1	SSR	FORWARD	2396	21	55.43	33.33	4	3	ATGGCTGGACAGAATTTTATT	158	7058	7058	4	0	GGGA	4	GGGAGGGAGGGA	12	3
662	Ps_Uni_021717	1	SSR	REVERSE	2553	21	53.1	33.33	4	0	CATATTTGTTTTTCCCTATCC
663	Ps_Uni_021717	1	SSR	FORWARD	2425	21	55.01	42.86	3	1	GGGAAGACAAGGGAATACTAA	155	7058	7058	4	2	TATG	4	TATGTATGTATG	12	3
664	Ps_Uni_021717	1	SSR	REVERSE	2579	23	55.09	39.13	6	2	CCATTAATAGACTAGTTCGTTGC
665	Ps_Uni_021717	1	SSR	FORWARD	4725	21	55.53	38.1	4	2	AATCTTTTAAGCCAGAACAGC	151	7058	7058	5	0	AATT	4	AATTAATTAATT	12	3
666	Ps_Uni_021717	1	SSR	REVERSE	4875	22	55.33	36.36	5	0	CAGATTCTAATGACAAACACCA
667	Ps_Uni_021926	1	SSR	FORWARD	2361	21	55.41	47.62	4	3	GCTAATGAACTCGTAGCAGTG	152	2969	2969	5	2	AG	2	AGAGAGAGAGAGAGAGAGAGAG	22	11
668	Ps_Uni_021926	1	SSR	REVERSE	2512	21	55.38	42.86	4	2	TATCAGAGCTGTTTCATCACC
669	Ps_Uni_022061	1	SSR	FORWARD	35	21	55.13	38.1	3	2	TTCGCAGACAGTAGATGAAAT	160	723	723	5	2	TCA	3	TCATCATCATCATCATCATCA	21	7
670	Ps_Uni_022061	1	SSR	REVERSE	194	21	55.19	47.62	4	2	GTGACAGCTTACTTCTCATGC
671	Ps_Uni_022122	1	SSR	FORWARD	224	21	55.32	38.1	5	3	CAGAAGGTTTATGGTTCAACA	113	687	687	3	1	TA	2	TATATATATATATATATATA	20	10
672	Ps_Uni_022122	1	SSR	REVERSE	336	21	54.94	33.33	2	2	TTATTCGGGTTTTCACATCTA
673	Ps_Uni_022458	1	SSR	FORWARD	172	21	54.85	33.33	7	1	TCAGATTGGACAAGTTGTTTT	160	1856	1856	5	3	TGA	3	TGATGATGATGATGATGATGATGA	24	8
674	Ps_Uni_022458	1	SSR	REVERSE	331	20	55.51	30	5	3	TAATGCAAAACGTGCAATAA
675	Ps_Uni_022539	1	SSR	FORWARD	557	21	55.67	33.33	4	2	ATAACAAATGGAAGGGAATTG	143	706	706	5	1	TATG	4	TATGTATGTATGTATG	16	4
676	Ps_Uni_022539	1	SSR	REVERSE	699	21	54.9	38.1	3	2	TTTTTGTATGTAGCGGATAGC
677	Ps_Uni_022659	1	SSR	FORWARD	833	20	53.88	30	4	0	AATCATCTGTTTCCGTTTTT	153	988	988	6	3	AT	2	ATATATATATATATATATATATAT	24	12
678	Ps_Uni_022659	1	SSR	REVERSE	985	21	54.95	42.86	4	2	CACGAAACATAAAGACGTACC
679	Ps_Uni_022696	1	SSR	FORWARD	9	20	53.32	45	3	3	GACCCAAACCTTCTGTAAGT	153	766	766	4	1	CA	2	CACACACACACACACACA	18	9
680	Ps_Uni_022696	1	SSR	REVERSE	161	21	55.15	33.33	4	1	GAAAAGAGGGAAAATTGGTAA
681	Ps_Uni_023184	1	SSR	FORWARD	566	21	55.54	38.1	3	2	AACCATCAAGAGACGAACTTT	159	849	849	5	1	ATC	3	ATCATCATCATCATCATCATC	21	7
682	Ps_Uni_023184	1	SSR	REVERSE	724	21	55.02	47.62	6	2	TACTAGTGGATGGCTGAGGTA
683	Ps_Uni_023258	1	SSR	FORWARD	49	21	54.52	33.33	8	0	CGTAATCATCTGATTCGTTTT	158	2219	2219	3	1	AT	2	ATATATATATATATAT	16	8
684	Ps_Uni_023258	1	SSR	REVERSE	206	21	55.23	42.86	5	3	TGTAGCCTTTGAGTGTAAGGA
685	Ps_Uni_023258	1	SSR	FORWARD	1987	21	55.21	47.62	8	2	GCGTGTAGATGCTATACGAAC	151	2219	2219	4	0	ATT	3	ATTATTATTATT	12	4
686	Ps_Uni_023258	1	SSR	REVERSE	2137	21	55.18	38.1	6	2	CTGTGTACAATCCGTCAAAAT
687	Ps_Uni_023428	1	SSR	FORWARD	395	21	54.47	33.33	5	3	AAGTATGCCAAAATTCAGCTA	164	605	605	7	0	AC	2	ACACACACACACACAC	16	8
688	Ps_Uni_023428	1	SSR	REVERSE	558	21	55.02	42.86	4	2	GTACAGGCATTCTTTATCACG
689	Ps_Uni_023456	1	SSR	FORWARD	113	21	54.35	33.33	5	3	TTCAGACTGTTTGTGTTTCAA	141	811	811	4	1	TCA	3	TCATCATCATCATCATCATCA	21	7
690	Ps_Uni_023456	1	SSR	REVERSE	253	21	55.24	42.86	7	3	CAGAGGCCCGTATTTAATAGT
691	Ps_Uni_023582	1	SSR	FORWARD	6	21	55.08	42.86	5	2	GTCTTGACAGACAGAAAAACG	149	1142	1142	3	0	TA	2	TATATATATATATATATA	18	9
692	Ps_Uni_023582	1	SSR	REVERSE	154	21	54.75	47.62	6	1	AGTAAGTGTACTTGGCGACTG
693	Ps_Uni_023623	1	SSR	FORWARD	666	21	54.87	47.62	4	0	GTTCGAGTTGGATGTGAGTAG	136	1277	1277	5	3	TGA	3	TGATGATGATGATGATGATGA	21	7
694	Ps_Uni_023623	1	SSR	REVERSE	801	21	54.7	38.1	3	1	TATCTTTCACAAGCCTAATGG
695	Ps_Uni_023643	1	SSR	FORWARD	273	21	54.92	38.1	5	2	GTTTGACAATCAAGAATGAGC	159	558	558	5	0	TGA	3	TGATGATGATGATGATGATGA	21	7
696	Ps_Uni_023643	1	SSR	REVERSE	431	22	54.85	31.82	8	2	TTAAGGAGTCAACTCCAAAAAT
697	Ps_Uni_023652	1	SSR	FORWARD	102	22	54.94	40.91	8	2	GCGTAACGTTAGTCGTTACATA	151	387	387	6	3	AC	2	ACACACACACACACAC	16	8
698	Ps_Uni_023652	1	SSR	REVERSE	252	21	54.68	38.1	4	2	TTTACCGTTGAATACCTTACG
699	Ps_Uni_023815	1	SSR	FORWARD	91	21	55.3	38.1	4	3	TTGTTGAGATGTTACTGCACA	144	2103	2103	3	1	CA	2	CACACACACACACACACA	18	9
700	Ps_Uni_023815	1	SSR	REVERSE	234	21	55.43	33.33	7	2	AGGATTTGCCAAACTGATATT
701	Ps_Uni_024243	1	SSR	FORWARD	76	20	55.08	35	6	2	AACGTTGCGTCAACTAAAAT	147	766	766	3	0	TTTA	4	TTTATTTATTTA	12	3
702	Ps_Uni_024243	1	SSR	REVERSE	222	21	55.08	38.1	4	2	AGAAAATTACGGTCAAAGGAC
703	Ps_Uni_024354	1	SSR	FORWARD	548	21	55.06	38.1	4	2	CGGGTTCTAGGATTGTTTTAT	164	985	985	3	1	TA	2	TATATATATATATATA	16	8
704	Ps_Uni_024354	1	SSR	REVERSE	711	21	55.72	38.1	4	1	AACTTTGTAGTTCGCTCCATT
705	Ps_Uni_024446	1	SSR	FORWARD	32	21	54.93	42.86	4	0	ATCGAGCTATACTGTGCTTTG	176	677	677	3	1	AT	2	ATATATATATATATAT	16	8
706	Ps_Uni_024446	1	SSR	REVERSE	207	21	54.88	38.1	4	0	GATATGTGCGGATAAGAAATG
707	Ps_Uni_024956	1	SSR	FORWARD	154	21	55.06	47.62	5	3	TGTAGTAGTGATGTGCAGCAG	147	499	499	4	1	TCA	3	TCATCATCATCATCATCATCATCA	24	8
708	Ps_Uni_024956	1	SSR	REVERSE	300	21	55.23	42.86	4	2	GGTACATATTGGATGCGACTA
709	Ps_Uni_025410	1	SSR	FORWARD	1623	21	56.07	33.33	6	2	TATAGTCGGTTTGCACAAAAA	204	1998	1998	5	2	AT	2	ATATATATATATATATAT	18	9
710	Ps_Uni_025410	1	SSR	REVERSE	1826	21	54.61	33.33	6	0	AAACAAACTTGTCTTTGCATC
711	Ps_Uni_025410	1	SSR	FORWARD	758	21	55.3	33.33	6	2	CAACGATTGGATCGATAATAA	155	1998	1998	3	2	ATC	3	ATCATCATCATC	12	4
712	Ps_Uni_025410	1	SSR	REVERSE	912	21	55.16	42.86	6	1	ACTGTGGCATATGTTCAGTTC
713	Ps_Uni_025525	1	SSR	FORWARD	618	21	55.72	38.1	6	1	TAAATGTATACGGGTTGACGA	152	773	773	7	3	AT	2	ATATATATATATATATATATATAT	24	12
714	Ps_Uni_025525	1	SSR	REVERSE	769	21	53.12	38.1	6	3	GAATAGACATTTGTCACATCG
715	Ps_Uni_025635	1	SSR	FORWARD	3324	21	54.8	42.86	2	0	CGATTTTCACTCACATACCTC	162	4299	4299	3	0	GAT	3	GATGATGATGATGATGATGAT	21	7
716	Ps_Uni_025635	1	SSR	REVERSE	3485	21	54.86	38.1	6	1	TCTTCACCAATAGGAGATTCA
717	Ps_Uni_025946	1	SSR	FORWARD	3393	22	54.57	31.82	8	2	GTAATGAATTACCAGAATGCAA	183	3617	3617	6	3	TA	2	TATATATATATATATATA	18	9
718	Ps_Uni_025946	1	SSR	REVERSE	3575	21	55.57	38.1	6	2	CTTTCGGCTTTTCTACGTAAT
719	Ps_Uni_026121	1	SSR	FORWARD	1872	21	54.66	33.33	8	2	TTGCTGTCATAAACAGCATAA	186	3372	3372	4	0	GA	2	GAGAGAGAGAGAGAGAGA	18	9
720	Ps_Uni_026121	1	SSR	REVERSE	2057	22	54.31	31.82	4	0	TGAATACAAAGAGACAAGGAAA
721	Ps_Uni_026578	1	SSR	FORWARD	151	21	55.26	38.1	6	1	ACATTTCGATAACGATGACAG	140	456	456	4	2	GT	2	GTGTGTGTGTGTGTGTGTGT	20	10
722	Ps_Uni_026578	1	SSR	REVERSE	290	21	55.66	42.86	5	0	TGCAGCACTTTTACTATGTCC
723	Ps_Uni_026683	1	SSR	FORWARD	1200	21	54.04	33.33	4	2	AGAAACTATGAAAGCAATTCG	156	1939	1939	4	1	TA	2	TATATATATATATATATA	18	9
724	Ps_Uni_026683	1	SSR	REVERSE	1355	21	54.39	33.33	4	1	GTGGGGCATATAAACAAATAA
725	Ps_Uni_026829	1	SSR	FORWARD	404	20	54.39	40	4	2	GAGATCCAAACAGCAGAAAT	176	626	626	5	3	GT	2	GTGTGTGTGTGTGTGTGT	18	9
726	Ps_Uni_026829	1	SSR	REVERSE	579	20	54.94	50	4	0	CTGTTGTAGCCCTTCATCTC
727	Ps_Uni_026956	1	SSR	FORWARD	1	21	54.77	42.86	4	0	CGACTTTCGACTATATGTGCT	161	338	338	4	0	ATC	3	ATCATCATCATC	12	4
728	Ps_Uni_026956	1	SSR	REVERSE	161	21	54.92	38.1	6	2	GAATAGACCTCGATTTTCCAT
729	Ps_Uni_027182	1	SSR	FORWARD	24	21	55.16	33.33	6	2	TCGATGAAAATTAATGTGGAC	150	627	627	3	1	ATC	3	ATCATCATCATCATCATCATC	21	7
730	Ps_Uni_027182	1	SSR	REVERSE	173	21	54.72	38.1	3	0	TGACTGTAGAATGGTTTGGTT
731	Ps_Uni_028408	1	SSR	FORWARD	151	21	54.17	38.1	4	0	CAATTAGGAAAAGTACCGATG	164	433	433	4	3	AC	2	ACACACACACACACAC	16	8
732	Ps_Uni_028408	1	SSR	REVERSE	314	22	54.88	40.91	4	2	AGTTTGACGCCTATATCTGTCT
733	Ps_Uni_028459	1	SSR	FORWARD	135	21	55.09	42.86	6	1	GATGCTTACGCAATCAGATAC	149	296	296	4	3	ATC	3	ATCATCATCATCATCATCATC	21	7
734	Ps_Uni_028459	1	SSR	REVERSE	283	20	54.96	55	4	2	GACGATCTCCGTGTAGTAGC
735	Ps_Uni_029106	1	SSR	FORWARD	493	21	55.13	42.86	6	2	CAATGAAGACAGCGTATTCTC	155	2671	2671	7	1	AT	2	ATATATATATATATATAT	18	9
736	Ps_Uni_029106	1	SSR	REVERSE	647	21	54.32	47.62	2	2	GTCTACTGCTTCATCCTAACG
737	Ps_Uni_029106	1	SSR	FORWARD	1675	21	55	38.1	4	1	ATGTATAACAGCGGACGATAA	175	2671	2671	3	1	TGA	3	TGATGATGATGA	12	4
738	Ps_Uni_029106	1	SSR	REVERSE	1849	21	55.04	42.86	4	0	TGGAATGAGCTAAGTGAGTGT
739	Ps_Uni_029106	1	SSR	FORWARD	2030	23	54.86	30.43	5	3	CGTAATTGGTGAAAAGAATTATC	160	2671	2671	6	2	TGAA	4	TGAATGAATGAA	12	3
740	Ps_Uni_029106	1	SSR	REVERSE	2189	21	55.06	38.1	5	3	GTGGGTGTCAATTATTCAAGA
741	Ps_Uni_029752	1	SSR	FORWARD	25	22	54.86	40.91	4	3	TTCAGTCACAACTGCTTTAGAC	136	355	355	7	2	ATA	3	ATAATAATAATAATAATAATA	21	7
742	Ps_Uni_029752	1	SSR	REVERSE	160	20	55.52	35	4	0	CAAAAGGATCGACTGAAAAA
743	Ps_Uni_029964	1	SSR	FORWARD	32	21	54.61	42.86	8	0	TTGTCACTAAAGGACAAGGAG	149	314	314	4	1	TA	2	TATATATATATATATA	16	8
744	Ps_Uni_029964	1	SSR	REVERSE	180	21	54.79	38.1	4	0	TGTGATTGTTATGCAAGAGTG
745	Ps_Uni_030293	1	SSR	FORWARD	1845	21	54.96	33.33	4	0	TTAAACTGGCCTCCTTTATTT	156	2905	2905	6	2	TCA	3	TCATCATCATCA	12	4
746	Ps_Uni_030293	1	SSR	REVERSE	2000	21	53.91	38.1	4	1	GATGGTAATATAGGCAAATGG
747	Ps_Uni_031144	1	SSR	FORWARD	191	21	55.11	38.1	6	2	AGCAAGGTCGCTATCTTATTT	113	319	319	4	0	TTA	3	TTATTATTATTATTATTATTA	21	7
748	Ps_Uni_031144	1	SSR	REVERSE	303	21	54.98	42.86	7	0	TTAGCTGCTAGTGTGGTTTTC
749	Ps_Uni_031458	1	SSR	FORWARD	1875	21	54.49	33.33	6	2	TTATTCCCAAATATTCTGTCG	136	2513	2513	4	0	TCA	3	TCATCATCATCATCATCATCATCA	24	8
750	Ps_Uni_031458	1	SSR	REVERSE	2010	21	55.04	47.62	6	0	GTTCAAGCTGGATGTGAGTAG
751	Ps_Uni_032744	1	SSR	FORWARD	12	21	55.01	33.33	7	2	CCAAAGTTTGATTGTTATTGC	159	393	393	4	1	GAT	3	GATGATGATGATGATGATGATGAT	24	8
752	Ps_Uni_032744	1	SSR	REVERSE	170	21	55.41	38.1	4	0	TAGGGTTTTTCCGTTAAGAAG
753	Ps_Uni_033044	1	SSR	FORWARD	39	21	54.91	33.33	7	2	TATTCATTGAAACAGCTCCAT	147	388	388	4	1	GAT	3	GATGATGATGATGATGATGAT	21	7
754	Ps_Uni_033044	1	SSR	REVERSE	185	21	55.56	38.1	3	2	CACTTTTTGTCCGTCTGTAAA
755	Ps_Uni_033481	1	SSR	FORWARD	624	21	54.17	33.33	3	3	TGGTAGTTTCACAAATGACAA	175	1117	1117	4	2	ATC	3	ATCATCATCATC	12	4
756	Ps_Uni_033481	1	SSR	REVERSE	798	21	54.76	38.1	5	0	TTACCTCAGGGACAATATCAA
757	Ps_Uni_033803	1	SSR	FORWARD	212	21	54.91	33.33	7	2	ATTGAGGCTCATGTTCAAATA	188	568	568	5	2	GAT	3	GATGATGATGATGATGATGATGAT	24	8
758	Ps_Uni_033803	1	SSR	REVERSE	399	21	54.97	33.33	2	2	TGGAAAATCAAGGTCAAACTA
759	Ps_Uni_033904	1	SSR	FORWARD	19	21	55.86	42.86	4	3	TGTATTCAGCAGTGGGAGATA	159	377	377	3	1	TGA	3	TGATGATGATGATGATGATGATGA	24	8
760	Ps_Uni_033904	1	SSR	REVERSE	177	21	53.24	47.62	7	1	CTAACTTAGACCTAGCCTGGA
761	Ps_Uni_033982	1	SSR	FORWARD	11	22	51.86	31.82	8	3	TGTTAACAAACTGTTCAGAAGT	144	2734	2734	5	1	AT	2	ATATATATATAT	12	6
762	Ps_Uni_033982	1	SSR	REVERSE	154	21	54.73	33.33	4	2	GACTTGAGGTTTGCATTTTTA
763	Ps_Uni_033982	1	SSR	FORWARD	1408	20	55.12	35	6	3	GGGGCACAATTGATTAAATA	196	2734	2734	8	2	TACC	4	TACCTACCTACC	12	3
764	Ps_Uni_033982	1	SSR	REVERSE	1603	23	54.12	34.78	5	3	CACTAATCAACTGGATAACATTG
765	Ps_Uni_034414	1	SSR	FORWARD	400	21	54.31	33.33	8	2	AGCGGATGTTAACAAATTAGA	156	914	914	4	2	TTGT	4	TTGTTTGTTTGT	12	3
766	Ps_Uni_034414	1	SSR	REVERSE	555	21	54.4	38.1	4	2	CCAATTATGACTACGTCGATT
767	Ps_Uni_036110	1	SSR	FORWARD	638	21	54.61	42.86	6	0	CCAAGAAGTTAACAGAGACCA	148	1581	1581	5	0	GA	2	GAGAGAGAGAGAGAGA	16	8
768	Ps_Uni_036110	1	SSR	REVERSE	785	21	54.56	33.33	4	0	GGTAATTTCATACAAGCCAAA
769	Ps_Uni_036110	1	SSR	FORWARD	774	21	55.43	38.1	4	0	TATGAAATTACCGAGCACAAC	159	1581	1581	4	2	TCA	3	TCATCATCATCA	12	4
770	Ps_Uni_036110	1	SSR	REVERSE	932	20	55.25	40	6	1	TCCATTTAGCTACTGCGATT
771	Ps_Uni_036110	1	SSR	FORWARD	1428	21	54.91	42.86	4	2	CACTATCGCTCAACCTTTAGA	153	1581	1581	4	1	CAT	3	CATCATCATCAT	12	4
772	Ps_Uni_036110	1	SSR	REVERSE	1580	21	54.97	33.33	6	0	TCCCCAATAAAATCTTTAACC
773	Ps_Uni_036383	1	SSR	FORWARD	4	21	54.97	42.86	4	2	AGGTCTTATTCGAGGATATGG	152	378	378	3	2	TA	2	TATATATATATATATATATATATATATA	28	14
774	Ps_Uni_036383	1	SSR	REVERSE	155	21	54.97	38.1	4	2	TGTTGACGTTTAGTTTCCACT
775	Ps_Uni_037350	1	SSR	FORWARD	175	21	55.26	47.62	4	1	CAGTACACCAGTAGGTTTCCA	151	386	386	5	2	TCA	3	TCATCATCATCATCATCATCA	21	7
776	Ps_Uni_037350	1	SSR	REVERSE	325	21	55.34	38.1	2	0	AGCAGAGGAAAGAAATCAAAC
777	Ps_Uni_037524	1	SSR	FORWARD	1	21	54.33	33.33	4	2	GAATGACTTTGGAAATGGTTA	155	273	273	4	2	ATA	3	ATAATAATAATAATAATAATAATA	24	8
778	Ps_Uni_037524	1	SSR	REVERSE	155	20	55.1	35	6	0	TTGATAATATTCACGCACCA
779	Ps_Uni_037760	1	SSR	FORWARD	241	21	54.66	38.1	4	2	AATATGTCCAGTTCAGCATGT	150	407	407	5	2	AT	2	ATATATATATATATAT	16	8
780	Ps_Uni_037760	1	SSR	REVERSE	390	22	54.97	40.91	5	2	GTGTCTGTATTTGAAACTGTGC
781	Ps_Uni_037760	1	SSR	FORWARD	64	21	55.02	42.86	6	1	GTAGATTTACCGTCATTGCTG	174	407	407	4	0	AGAA	4	AGAAAGAAAGAA	12	3
782	Ps_Uni_037760	1	SSR	REVERSE	237	21	54.88	38.1	6	0	CACACGCGTTTTATTCTAGTT
783	Ps_Uni_039052	1	SSR	FORWARD	209	21	55.51	38.1	4	2	ATCAGCAAATCGTTACAACAG	148	416	416	6	2	TGA	3	TGATGATGATGATGATGA	18	6
784	Ps_Uni_039052	1	SSR	REVERSE	356	21	54.64	38.1	5	2	ATTGCCTCTGTAACATAAACG
785	Ps_Uni_039100	1	SSR	FORWARD	20	21	55.22	38.1	5	2	GCAAAAACTATGTGCTCAAAC	139	1428	1428	4	1	TA	2	TATATATATATATATA	16	8
786	Ps_Uni_039100	1	SSR	REVERSE	158	21	54.98	42.86	5	3	CCATCTACAAGATTCAACTCG
787	Ps_Uni_039267	1	SSR	FORWARD	2031	21	54.3	38.1	4	1	TGACTACAACGAATTGACTGA	191	2632	2632	4	0	ATG	3	ATGATGATGATG	12	4
788	Ps_Uni_039267	1	SSR	REVERSE	2221	22	54.61	31.82	3	2	TTTACAATCATCTTAGCGAGAA
789	Ps_Uni_039394	1	SSR	FORWARD	110	21	55.42	38.1	4	0	AAAAGCTGAGAAAAACCTCAC	144	265	265	5	2	TG	2	TGTGTGTGTGTGTGTGTG	18	9
790	Ps_Uni_039394	1	SSR	REVERSE	253	23	50.45	34.78	4	0	GAGTATGTAACTCTGTTTCTTTG
791	Ps_Uni_039542	1	SSR	FORWARD	2516	21	56.76	33.33	4	2	GCAATTCCAGAACAAAACAAT	150	3892	3892	6	1	TGA	3	TGATGATGATGA	12	4
792	Ps_Uni_039542	1	SSR	REVERSE	2665	21	54.9	33.33	3	0	TTTTCTTGTTGGCTTTAGATG
793	Ps_Uni_039725	1	SSR	FORWARD	249	21	55.4	38.1	7	1	TTCCTGGAAAATATCTGGAGT	129	397	397	5	1	TA	2	TATATATATATATATATATATATA	24	12
794	Ps_Uni_039725	1	SSR	REVERSE	377	22	54.76	36.36	3	0	TGGGGGTAATAGAAGATAAAGA
795	Ps_Uni_040949	1	SSR	FORWARD	765	21	54.75	33.33	5	2	AACACAATTTATCTTGCTTGC	155	1306	1306	4	1	AT	2	ATATATATATATATAT	16	8
796	Ps_Uni_040949	1	SSR	REVERSE	919	21	55.09	42.86	4	0	CATAGCATTTGGTACGGTTAG
797	Ps_Uni_041035	1	SSR	FORWARD	397	21	55.12	33.33	4	2	ACGTGGTAATCAAAAATGATG	146	548	548	4	3	TGA	3	TGATGATGATGATGATGATGA	21	7
798	Ps_Uni_041035	1	SSR	REVERSE	542	21	54.27	38.1	6	2	ACTTTATCGTGGAGCTTCATA
799	Ps_Uni_041036	1	SSR	FORWARD	416	21	54.54	38.1	4	2	TGAATTTGTATCCTTCCTACG	208	629	629	4	2	TGA	3	TGATGATGATGATGATGATGA	21	7
800	Ps_Uni_041036	1	SSR	REVERSE	623	21	54.27	38.1	6	2	ACTTTATCGTGGAGCTTCATA
801	Ps_Uni_041467	1	SSR	FORWARD	824	22	54.98	31.82	5	2	TGCATAATTCATATAACCCGTA	152	1053	1053	5	0	TTGT	4	TTGTTTGTTTGT	12	3
802	Ps_Uni_041467	1	SSR	REVERSE	975	21	54.81	33.33	6	0	GCTCGAATTCATTAGAAAACA
803	Ps_Uni_042004	1	SSR	FORWARD	61	21	54.56	42.86	4	2	TATCGTTAAGTATCGGTCGTC	137	294	294	4	1	AT	2	ATATATATATATATATAT	18	9
804	Ps_Uni_042004	1	SSR	REVERSE	197	21	54.94	33.33	6	2	CAAATAATTGGAAATGTCTCG
805	Ps_Uni_042193	1	SSR	FORWARD	15	21	55.25	33.33	2	0	CATCAAAATCCAACCACTAAA	149	299	299	5	0	AT	2	ATATATATATATATATATATATAT	24	12
806	Ps_Uni_042193	1	SSR	REVERSE	163	21	55.06	42.86	4	0	CAGCATTTGAGATATGAGGAG
807	Ps_Uni_042389	1	SSR	FORWARD	98	20	55.82	45	5	1	AGTTGAATGCGAGTAGCAAG	150	248	248	4	2	TGA	3	TGATGATGATGATGATGATGATGA	24	8
808	Ps_Uni_042389	1	SSR	REVERSE	247	21	53.66	38.1	4	2	CCCAGCAGATTTTCTATGTAT
809	Ps_Uni_043245	1	SSR	FORWARD	84	21	54.49	33.33	8	2	GAATATTCGTATTCGTTGCAT	132	265	265	5	1	AT	2	ATATATATATATATATAT	18	9
810	Ps_Uni_043245	1	SSR	REVERSE	215	21	55.04	42.86	4	3	CAAATATAGTCCACAGCCTTG
811	Ps_Uni_043523	1	SSR	FORWARD	44	22	55.07	45.45	6	0	CGACAACTTGCAGTAGTAGAGA	174	249	249	3	0	AT	2	ATATATATATATATATAT	18	9
812	Ps_Uni_043523	1	SSR	REVERSE	217	21	54.89	33.33	3	2	TGGATTTGAGAATGGTTTAGA
813	Ps_Uni_043542	1	SSR	FORWARD	43	23	54.93	30.43	7	3	CATGGTTATTTATTATCCGATGT	131	1361	1361	4	0	AT	2	ATATATATATATATATAT	18	9
814	Ps_Uni_043542	1	SSR	REVERSE	173	21	54.86	42.86	3	2	ATACCTTGCTGCTACTTGTTG
815	Ps_Uni_043543	1	SSR	FORWARD	43	23	54.93	30.43	7	3	CATGGTTATTTATTATCCGATGT	168	1627	1627	3	1	AT	2	ATATATATATATATATAT	18	9
816	Ps_Uni_043543	1	SSR	REVERSE	210	21	56.05	33.33	3	2	TCCTTGCTGTCATTTGTTTTA
817	Ps_Uni_043703	1	SSR	FORWARD	4	23	54.7	34.78	8	2	AGCTCTATAGCTTAAATTGACGA	130	254	254	4	1	GT	2	GTGTGTGTGTGTGTGTGT	18	9
818	Ps_Uni_043703	1	SSR	REVERSE	133	21	54.89	42.86	3	3	CGTGAAAATGTGACTACTTCC
819	Ps_Uni_044123	1	SSR	FORWARD	16	21	54.28	38.1	4	0	AGATTAAAGAGGCACAAGACA	175	246	246	5	1	TA	2	TATATATATATATATA	16	8
820	Ps_Uni_044123	1	SSR	REVERSE	190	21	55.14	38.1	4	0	TGCAGCGTATTTAGGTTTTAG
821	Ps_Uni_044233	1	SSR	FORWARD	2023	21	55.32	38.1	4	2	ACTAAAGGTGGTTTCTTTTCG	155	3583	3583	3	0	AG	2	AGAGAGAGAGAGAGAGAG	18	9
822	Ps_Uni_044233	1	SSR	REVERSE	2177	21	54.96	33.33	3	0	AGGAGTTTTCTCAAGCATTTT
823	Ps_Uni_044233	1	SSR	FORWARD	2110	21	54.99	38.1	2	2	AGAGAAAAATGCTAACCGAGT	153	3583	3583	4	1	ATC	3	ATCATCATCATCATC	15	5
824	Ps_Uni_044233	1	SSR	REVERSE	2262	21	55.06	38.1	5	3	GTATTTCCAACAGTGGATGAA
825	Ps_Uni_045123	1	SSR	FORWARD	7	22	54.29	31.82	8	2	CTGATTGCAATAGAATTGTTTC	157	311	311	5	3	TAT	3	TATTATTATTATTATTATTATTAT	24	8
826	Ps_Uni_045123	1	SSR	REVERSE	163	21	54.63	33.33	5	3	AACAAGTGAACACCAAATTGT
827	Ps_Uni_045126	1	SSR	FORWARD	3	19	55.01	42.11	5	2	TTCAACAGTGAACGGGTAA	159	239	239	5	3	TGA	3	TGATGATGATGATGATGATGA	21	7
828	Ps_Uni_045126	1	SSR	REVERSE	161	22	55.03	31.82	4	2	TTGAAATATGACTAAACGGTCA
829	Ps_Uni_045390	1	SSR	FORWARD	472	22	55.13	36.36	8	0	TGGTTCTGTACAAGAAGTCAAA	169	4245	4245	5	3	GAA	3	GAAGAAGAAGAAGAAGAAGAAGAAGAA	27	9
830	Ps_Uni_045390	1	SSR	REVERSE	640	21	54.28	38.1	4	2	TTCTACGTCTTCGTCTTCAAT
831	Ps_Uni_045390	1	SSR	FORWARD	784	21	54.27	33.33	3	0	GCAAGAAGAAAACATTGAAAC	158	4245	4245	4	1	GAA	3	GAAGAAGAAGAA	12	4
832	Ps_Uni_045390	1	SSR	REVERSE	941	21	54.37	47.62	3	3	TAACCTCCTCTACATCGTGAC
833	Ps_Uni_045390	1	SSR	FORWARD	871	21	54.89	42.86	1	0	AGTGGAAGAAGAAGAAGAGGA	177	4245	4245	5	3	AGA	3	AGAAGAAGAAGAAGAAGA	18	6
834	Ps_Uni_045390	1	SSR	REVERSE	1047	21	54.94	42.86	6	2	TCCTGAGCAGTACTTTCTTTG
835	Ps_Uni_045390	1	SSR	FORWARD	1701	21	54.97	38.1	4	1	ATGAACAAGCTGGAGAATACA	138	4245	4245	4	2	ACC	3	ACCACCACCACC	12	4
836	Ps_Uni_045390	1	SSR	REVERSE	1838	21	55.29	47.62	4	0	GTCTTTCTGTACTGGGCTCTT
837	Ps_Uni_045758	1	SSR	FORWARD	3	21	56.01	38.1	3	3	TCGCTTCCAGTATGTATTTCA	121	259	259	3	2	AAG	3	AAGAAGAAGAAGAAGAAGAAG	21	7
838	Ps_Uni_045758	1	SSR	REVERSE	123	20	55.74	40	2	0	GGCTTGGTTTTTGTATGTTG
839	Ps_Uni_046248	1	SSR	FORWARD	147	21	54.99	33.33	7	2	ACACTTTGAACGTGGTTTTTA	153	356	356	3	2	AC	2	ACACACACACAC	12	6
840	Ps_Uni_046248	1	SSR	REVERSE	299	21	55.36	33.33	6	0	ATGATGACGATAATGATCCAA
841	Ps_Uni_046248	1	SSR	FORWARD	147	21	54.99	33.33	7	2	ACACTTTGAACGTGGTTTTTA	153	356	356	3	2	TGTC	4	TGTCTGTCTGTC	12	3
842	Ps_Uni_046248	1	SSR	REVERSE	299	21	55.36	33.33	6	0	ATGATGACGATAATGATCCAA
843	Ps_Uni_046310	1	SSR	FORWARD	14	22	54.6	31.82	8	3	CAAACATCTTTGATCTTACCAA	150	2210	2210	6	3	AT	2	ATATATATATATATAT	16	8
844	Ps_Uni_046310	1	SSR	REVERSE	163	21	55.58	38.1	6	3	ATAATCGAGAAGATCGTCGTT
845	Ps_Uni_046599	1	SSR	FORWARD	11	18	60.31	55.56	7	3	CATGCTGCAACAGCAAGC	151	3564	3564	7	2	CAA	3	CAACAACAACAA	12	4
846	Ps_Uni_046599	1	SSR	REVERSE	161	22	55.17	31.82	5	3	TTGTTGTTGATAATGTTGAACC
847	Ps_Uni_046599	1	SSR	FORWARD	30	19	55.56	42.11	5	0	ATGCAGCAACAACAACAAC	150	3564	3564	3	0	CAA	3	CAACAACAACAACAA	15	5
848	Ps_Uni_046599	1	SSR	REVERSE	179	19	54.77	52.63	3	2	CATCCCCAGAGTCATACCT
849	Ps_Uni_046599	1	SSR	FORWARD	58	20	55.19	35	2	0	AACAACAACAACAACAGCAA	191	3564	3564	4	3	CAG	3	CAGCAGCAGCAG	12	4
850	Ps_Uni_046599	1	SSR	REVERSE	248	21	54.84	42.86	6	2	TATAGTCTGTGGCATTCCAGT
851	Ps_Uni_046599	1	SSR	FORWARD	657	20	55.49	50	4	0	GTACAATCCATCTCCAGCAC	168	3564	3564	4	1	CAC	3	CACCACCACCAC	12	4
852	Ps_Uni_046599	1	SSR	REVERSE	824	20	55.16	45	4	2	ACTCACGGTTACAGATTTGG
853	Ps_Uni_046919	1	SSR	FORWARD	29	19	55.06	47.37	6	2	CTCATTGATGGAGGCCTAT	144	319	319	4	2	TGA	3	TGATGATGATGATGATGATGA	21	7
854	Ps_Uni_046919	1	SSR	REVERSE	172	21	55.59	33.33	8	3	AGATGTGCACAAAACAATCAT
855	Ps_Uni_047001	1	SSR	FORWARD	80	21	54.6	47.62	5	2	CAGCTACTCAGTGTTGAGGAT	138	228	228	4	0	TGA	3	TGATGATGATGATGATGATGA	21	7
856	Ps_Uni_047001	1	SSR	REVERSE	217	21	55.96	42.86	3	0	AGAAGTATTGAAAGGGGAGGT
857	Ps_Uni_047423	1	SSR	FORWARD	647	21	54.4	42.86	6	2	TAGTTGCAAGGTGGCTAGTAT	142	847	847	4	0	CT	2	CTCTCTCTCTCTCTCTCTCT	20	10
858	Ps_Uni_047423	1	SSR	REVERSE	788	21	55.37	38.1	6	1	TTCCTAAGAAAAAGGGTCTTG
859	Ps_Uni_047923	1	SSR	FORWARD	793	21	54.91	38.1	5	1	ATTGTGACGCTCAGTGTTATT	156	2442	2442	4	0	TTA	3	TTATTATTATTATTATTATTA	21	7
860	Ps_Uni_047923	1	SSR	REVERSE	948	21	54.72	42.86	4	2	TGGCTGATTATAGTTGTAGCC
861	Ps_Uni_048240	1	SSR	FORWARD	100	21	55.22	42.86	5	0	TCATCACGGTTATCAGTTCTC	155	256	256	3	0	TCA	3	TCATCATCATCATCATCATCA	21	7
862	Ps_Uni_048240	1	SSR	REVERSE	254	21	54.62	38.1	4	2	CCGGACTTTATCTTTGTTGTA
863	Ps_Uni_048408	1	SSR	FORWARD	17	18	61.59	55.56	8	2	ACAAGCTTGCGGTGCGTA	182	262	262	4	2	CA	2	CACACACACACACACACACACACA	24	12
864	Ps_Uni_048408	1	SSR	REVERSE	198	21	54.34	47.62	7	2	CCAACAGTCTTGGTACACTCT
865	Ps_Uni_048623	1	SSR	FORWARD	113	21	54.61	38.1	8	3	CACTAATGACGTCACATCAAA	138	269	269	5	3	TA	2	TATATATATATATATATATATATATATA	28	14
866	Ps_Uni_048623	1	SSR	REVERSE	250	18	54.72	55.56	3	2	GTGTTATGCCAGGTCAGG
867	Ps_Uni_049089	1	SSR	FORWARD	603	21	55.11	38.1	5	2	AATCATTTGGGGTCTAGTCAT	182	808	808	4	2	TTG	3	TTGTTGTTGTTGTTGTTGTTG	21	7
868	Ps_Uni_049089	1	SSR	REVERSE	784	21	55.91	38.1	4	1	ACTGCAAACCAACAACACTAA
869	Ps_Uni_049626	1	SSR	FORWARD	179	22	54.82	36.36	5	2	CATGTCCATACATTTTATCAGC	151	536	536	6	3	AT	2	ATATATATATATATAT	16	8
870	Ps_Uni_049626	1	SSR	REVERSE	329	21	54.65	33.33	4	2	TAACGGCTATAAAGGCAAATA
871	Ps_Uni_051287	1	SSR	FORWARD	2738	21	55.56	33.33	5	2	CGCGTGGAATTAAATAACATA	139	3687	3687	5	2	TGA	3	TGATGATGATGATGATGATGA	21	7
872	Ps_Uni_051287	1	SSR	REVERSE	2876	21	54.79	33.33	2	2	GATGTTTTGTTTAGGCGTTTA
873	Ps_Uni_051288	1	SSR	FORWARD	2738	21	55.56	33.33	5	2	CGCGTGGAATTAAATAACATA	139	3687	3687	5	2	TGA	3	TGATGATGATGATGATGATGA	21	7
874	Ps_Uni_051288	1	SSR	REVERSE	2876	21	54.79	33.33	2	2	GATGTTTTGTTTAGGCGTTTA
875	Ps_Uni_051599	1	SSR	FORWARD	235	21	55.19	33.33	6	3	CATTCCAATGACATAAAGCAT	147	835	835	5	0	TG	2	TGTGTGTGTGTGTGTG	16	8
876	Ps_Uni_051599	1	SSR	REVERSE	381	21	55.17	42.86	4	2	GTATCATTTAGCAGCAACGTC
877	Ps_Uni_051599	1	SSR	FORWARD	32	21	55.04	33.33	4	3	GCAATTCTGCTTTCTTTAACA	178	835	835	6	0	AGT	3	AGTAGTAGTAGT	12	4
878	Ps_Uni_051599	1	SSR	REVERSE	209	21	54.63	42.86	4	1	ACAACTAAACAGCAGGATCAG
879	Ps_Uni_051610	1	SSR	FORWARD	76	21	54.86	38.1	3	3	TCTTCCTTGACCTTATCATCA	161	290	290	5	2	AC	2	ACACACACACACACAC	16	8
880	Ps_Uni_051610	1	SSR	REVERSE	236	21	55.05	38.1	3	0	TAAGTTTGATGCCTGTCTGTT
881	Ps_Uni_052512	1	SSR	FORWARD	162	21	54.6	47.62	4	0	CATAACCTCACATGACCTCTC	142	370	370	4	2	TCA	3	TCATCATCATCATCATCATCATCA	24	8
882	Ps_Uni_052512	1	SSR	REVERSE	303	21	53.96	38.1	3	0	TTTAGAGCATTCCCATAGAAG
883	Ps_Uni_052600	1	SSR	FORWARD	219	21	54.6	47.62	6	2	ACTAGTGACCATGACGTGTCT	140	364	364	4	1	AC	2	ACACACACACACACAC	16	8
884	Ps_Uni_052600	1	SSR	REVERSE	358	21	54.78	38.1	3	2	TTTTAGTATCGTGGAGTTTCG
885	Ps_Uni_053124	1	SSR	FORWARD	1	20	54	50	0	0	GTGTGTGTGTGTGTGTGTGT	175	619	619	2	0	TGTA	4	TGTATGTATGTA	12	3
886	Ps_Uni_053124	1	SSR	REVERSE	175	21	54.79	33.33	4	2	TTAACCAATTACGAAAAGTGC
887	Ps_Uni_053707	1	SSR	FORWARD	346	20	54.96	35	3	3	CAAAACATTCACAATCATCG	163	793	793	4	1	AAAG	4	AAAGAAAGAAAG	12	3
888	Ps_Uni_053707	1	SSR	REVERSE	508	21	54.66	38.1	6	2	TGTGCCCTCTAAAATATATGC
889	Ps_Uni_053954	1	SSR	FORWARD	660	19	55.67	52.63	2	2	CCACCTCGTCCTCATAAAG	142	1262	1262	3	0	ACA	3	ACAACAACAACAACAACAACA	21	7
890	Ps_Uni_053954	1	SSR	REVERSE	801	20	54.43	35	8	2	GAATTGGAGCTTCAACAAAT
891	Ps_Uni_054209	1	SSR	FORWARD	101	21	54.75	33.33	3	2	ATTTTTGTTGCTGTAATCTGC	150	436	436	4	0	CA	2	CACACACACACACACA	16	8
892	Ps_Uni_054209	1	SSR	REVERSE	250	21	54.63	33.33	3	1	AAGGAACTTGACCGATTTATT
893	Ps_Uni_054400	1	SSR	FORWARD	505	21	54.95	38.1	4	2	TTACAAACGTACAACCTCGAT	148	3291	3291	6	2	TA	2	TATATATATATATATA	16	8
894	Ps_Uni_054400	1	SSR	REVERSE	652	21	55.51	47.62	4	2	GGGACCTTTGTCTTATACTCG
895	Ps_Uni_054829	1	SSR	FORWARD	118	21	55.11	38.1	4	1	GCCAATCAGGATATACAATCA	148	308	308	4	3	TA	2	TATATATATATATATATA	18	9
896	Ps_Uni_054829	1	SSR	REVERSE	265	20	55.15	30	6	2	TTTTTCGTTACGTTTCGATT
897	Ps_Uni_055377	1	SSR	FORWARD	176	21	55.31	42.86	3	0	GGTTTACAGTTTCATCCCTTC	145	353	353	5	2	AC	2	ACACACACACACACAC	16	8
898	Ps_Uni_055377	1	SSR	REVERSE	320	21	54.58	33.33	4	3	TCACCAACCATCTGAAATTAT
899	Ps_Uni_055637	1	SSR	FORWARD	7	21	54.03	38.1	4	2	TTGTGATCTTCGATAAGGTCT	149	339	339	5	0	ATA	3	ATAATAATAATAATAATAATAATAATA	27	9
900	Ps_Uni_055637	1	SSR	REVERSE	155	21	54.9	42.86	5	1	GATGACGATGATGGTGTTACT
901	Ps_Uni_055753	1	SSR	FORWARD	156	21	54.18	33.33	4	2	ATTAGCACAAGGCAATAATGT	164	397	397	3	2	TTTA	4	TTTATTTATTTA	12	3
902	Ps_Uni_055753	1	SSR	REVERSE	319	21	55.26	33.33	3	0	ATCAATCATAACGCAAAACAC
903	Ps_Uni_056363	1	SSR	FORWARD	145	21	55.25	42.86	6	2	GTAACAAGTTTGTAGCGATGC	151	375	375	7	2	AT	2	ATATATATATATATAT	16	8
904	Ps_Uni_056363	1	SSR	REVERSE	295	21	55.17	42.86	6	2	AATTGATCACTACACCAGACG
905	Ps_Uni_057850	1	SSR	FORWARD	2692	22	54.6	40.91	4	2	GTTACGTTAGTTCAAGACACCA	161	4131	4131	4	1	TG	2	TGTGTGTGTGTGTGTGTGTGTG	22	11
906	Ps_Uni_057850	1	SSR	REVERSE	2852	21	55.04	33.33	4	3	ATTGGGGATTGACTTCATTAT
907	Ps_Uni_057850	1	SSR	FORWARD	935	22	55.05	40.91	7	3	AGATCACTCATTCAGTGCTACA	147	4131	4131	3	3	CCA	3	CCACCACCACCACCA	15	5
908	Ps_Uni_057850	1	SSR	REVERSE	1081	21	54.69	42.86	7	2	CAGCTTCTAATAAAGGTGCAG
909	Ps_Uni_057850	1	SSR	FORWARD	3056	21	55.17	38.1	3	0	CCTCTACCTGTTTTGGTTTTT	177	4131	4131	3	0	ATTA	4	ATTAATTAATTA	12	3
910	Ps_Uni_057850	1	SSR	REVERSE	3232	21	53.36	38.1	7	3	CAAGTCCGTTATGTTACATTG
911	Ps_Uni_059108	1	SSR	FORWARD	46	21	55.05	38.1	4	3	AAGATAACGAGCTGATGATGA	179	350	350	4	3	GAT	3	GATGATGATGAT	12	4
912	Ps_Uni_059108	1	SSR	REVERSE	224	21	55.03	38.1	6	2	TCGATGAACACCATAATTACC
913	Ps_Uni_059108	1	SSR	FORWARD	125	21	55.06	52.38	6	2	GGGTACTATACCAGGGTTCAC	177	350	350	3	1	ATG	3	ATGATGATGATGATGATGATG	21	7
914	Ps_Uni_059108	1	SSR	REVERSE	301	21	54.9	33.33	4	2	TTTTTCTCGACGTTCAATAAG
915	Ps_Uni_059326	1	SSR	FORWARD	458	21	54.98	38.1	4	2	GATTTGTTTCGCATAGACAAC	151	894	894	5	2	CT	2	CTCTCTCTCTCTCTCT	16	8
916	Ps_Uni_059326	1	SSR	REVERSE	608	22	54.8	31.82	7	3	TTCCCATTCAATGTAGAACATA
917	Ps_Uni_059334	1	SSR	FORWARD	132	21	54.35	42.86	3	2	GTAAATCCACTTTGCTACTGC	146	325	325	4	0	TGA	3	TGATGATGATGATGATGATGA	21	7
918	Ps_Uni_059334	1	SSR	REVERSE	277	21	54.88	42.86	3	1	GAAACACGACTTATTCACGAC
919	Ps_Uni_060763	1	SSR	FORWARD	16	21	55.17	42.86	7	1	CGATGTTCAACAGTGGATAGT	164	249	249	3	1	TGA	3	TGATGATGATGATGATGATGA	21	7
920	Ps_Uni_060763	1	SSR	REVERSE	179	21	55.71	42.86	6	0	CGCGTATATATGTGGTAATGG
921	Ps_Uni_060915	1	SSR	FORWARD	622	21	55.32	33.33	4	2	ATCGACGGGTTTTATTGTTAT	150	3097	3097	6	2	TA	2	TATATATATATATATATA	18	9
922	Ps_Uni_060915	1	SSR	REVERSE	771	21	55.01	33.33	4	2	AAATACAAACATGAGCAGCAT
923	Ps_Uni_060915	1	SSR	FORWARD	2679	21	55.26	38.1	4	2	CATTCTGTGGTGCTTATGAAT	158	3097	3097	6	2	TTA	3	TTATTATTATTA	12	4
924	Ps_Uni_060915	1	SSR	REVERSE	2836	21	55.76	38.1	4	2	CTTGTTTTTATCACACCATGC
925	Ps_Uni_060915	1	SSR	FORWARD	2236	21	55.29	38.1	2	0	CGGGTAGACACATAAAATCAA	149	3097	3097	4	1	TGTT	4	TGTTTGTTTGTTTGTT	16	4
926	Ps_Uni_060915	1	SSR	REVERSE	2384	21	54.99	38.1	4	2	TTACGATTAAACAAGGCTACG
927	Ps_Uni_061184	1	SSR	FORWARD	40	21	55.1	42.86	8	3	ACCATGTACATCATGGTCAGT	152	417	417	6	1	TG	2	TGTGTGTGTGTGTGTG	16	8
928	Ps_Uni_061184	1	SSR	REVERSE	191	21	53.96	38.1	7	3	AATGTCATTGTGAGTCGTACA
929	Ps_Uni_061414	1	SSR	FORWARD	521	21	53.72	42.86	7	1	AGTAAGTTACAAGACGGTTGG	156	697	697	3	1	GAT	3	GATGATGATGATGATGATGAT	21	7
930	Ps_Uni_061414	1	SSR	REVERSE	676	21	55.2	38.1	3	0	ATCAATGTCAGCAGTTTCATC
931	Ps_Uni_061416	1	SSR	FORWARD	1029	22	54.86	36.36	8	2	AGTTTTATAAACGCCTAACTGC	129	1157	1157	4	2	ATT	3	ATTATTATTATTATTATTATT	21	7
932	Ps_Uni_061416	1	SSR	REVERSE	1157	20	50.93	40	4	3	CTTAATCGTGTGCAGAATAC
933	Ps_Uni_061661	1	SSR	FORWARD	82	21	55.2	42.86	5	1	ATGAAGTGACTGCGACTAGAA	152	667	667	3	2	AT	2	ATATATATATATATATATAT	20	10
934	Ps_Uni_061661	1	SSR	REVERSE	233	22	55.85	31.82	6	0	CACGTAAAATTGTAATGGGTTT
935	Ps_Uni_062592	1	SSR	FORWARD	205	21	55.07	33.33	5	2	AGATAGCAAATGTCATCGAAA	117	377	377	5	2	TA	2	TATATATATATATATA	16	8
936	Ps_Uni_062592	1	SSR	REVERSE	321	21	55.62	42.86	4	0	ATATTTCCTTACCACGACCAC
937	Ps_Uni_062679	1	SSR	FORWARD	337	21	54.54	42.86	4	0	AAATGTGAGTAGCTGGAGATG	141	483	483	5	2	TGA	3	TGATGATGATGATGATGATGA	21	7
938	Ps_Uni_062679	1	SSR	REVERSE	477	21	54.86	38.1	4	1	TTCATCGTTAAGCAGAAACTC
939	Ps_Uni_062680	1	SSR	FORWARD	463	21	54.54	42.86	4	0	AAATGTGAGTAGCTGGAGATG	141	609	609	5	2	TGA	3	TGATGATGATGATGATGATGA	21	7
940	Ps_Uni_062680	1	SSR	REVERSE	603	21	54.86	38.1	4	1	TTCATCGTTAAGCAGAAACTC
941	Ps_Uni_062828	1	SSR	FORWARD	100	21	53.79	38.1	3	2	TACTGGGATTTTATTCTGAGC	151	570	570	4	0	CA	2	CACACACACACACACA	16	8
942	Ps_Uni_062828	1	SSR	REVERSE	250	21	54.87	38.1	3	3	TTTCCCCTACTAAACGAACTT
943	Ps_Uni_062828	1	SSR	FORWARD	239	21	55.37	42.86	3	2	TAGTAGGGGAAAAGCCATAAG	161	570	570	4	3	AAT	3	AATAATAATAATAATAAT	18	6
944	Ps_Uni_062828	1	SSR	REVERSE	399	21	54.58	38.1	3	3	AAACTCTGTTGTTGCTGATTC
945	Ps_Uni_062829	1	SSR	FORWARD	100	21	53.79	38.1	3	2	TACTGGGATTTTATTCTGAGC	135	618	618	5	1	CA	2	CACACACACACACACA	16	8
946	Ps_Uni_062829	1	SSR	REVERSE	234	21	55.25	38.1	6	2	CATACAAATATGGCCAACCTA
947	Ps_Uni_062829	1	SSR	FORWARD	350	21	55.37	42.86	3	2	TAGTAGGGGAAAAGCCATAAG	161	618	618	4	3	AAT	3	AATAATAATAATAATAAT	18	6
948	Ps_Uni_062829	1	SSR	REVERSE	510	21	54.58	38.1	3	3	AAACTCTGTTGTTGCTGATTC
949	Ps_Uni_062830	1	SSR	FORWARD	100	21	53.79	38.1	3	2	TACTGGGATTTTATTCTGAGC	151	507	507	4	0	CA	2	CACACACACACACACA	16	8
950	Ps_Uni_062830	1	SSR	REVERSE	250	21	54.87	38.1	3	3	TTTCCCCTACTAAACGAACTT
951	Ps_Uni_062830	1	SSR	FORWARD	239	21	55.37	42.86	3	2	TAGTAGGGGAAAAGCCATAAG	161	507	507	4	3	AAT	3	AATAATAATAATAATAAT	18	6
952	Ps_Uni_062830	1	SSR	REVERSE	399	21	54.58	38.1	3	3	AAACTCTGTTGTTGCTGATTC
953	Ps_Uni_062831	1	SSR	FORWARD	100	21	53.79	38.1	3	2	TACTGGGATTTTATTCTGAGC	135	681	681	5	1	CA	2	CACACACACACACACA	16	8
954	Ps_Uni_062831	1	SSR	REVERSE	234	21	55.25	38.1	6	2	CATACAAATATGGCCAACCTA
955	Ps_Uni_062831	1	SSR	FORWARD	350	21	55.37	42.86	3	2	TAGTAGGGGAAAAGCCATAAG	161	681	681	4	3	AAT	3	AATAATAATAATAATAAT	18	6
956	Ps_Uni_062831	1	SSR	REVERSE	510	21	54.58	38.1	3	3	AAACTCTGTTGTTGCTGATTC
957	Ps_Uni_063962	1	SSR	FORWARD	484	21	55.18	33.33	3	2	TGTGGAACTTTAGGCATTTTA	156	1496	1496	3	1	CT	2	CTCTCTCTCTCTCTCTCTCT	20	10
958	Ps_Uni_063962	1	SSR	REVERSE	639	21	53.99	47.62	5	3	CGTTGACACCTTAGATAGTCC
959	Ps_Uni_064814	1	SSR	FORWARD	303	21	54.05	38.1	3	1	CCCTAAAGAAAGTAGCAATGA	126	755	755	4	1	TCA	3	TCATCATCATCA	12	4
960	Ps_Uni_064814	1	SSR	REVERSE	428	21	54.82	33.33	5	2	CAGCAAATTCCTCTCAAATTA
961	Ps_Uni_064814	1	SSR	FORWARD	575	21	55.06	38.1	4	2	CAGCGCATACCTAATAAAGAA	171	755	755	4	0	TCA	3	TCATCATCATCATCATCATCA	21	7
962	Ps_Uni_064814	1	SSR	REVERSE	745	21	55.26	47.62	4	0	ACTGAGGGAGACCTATATCCA
963	Ps_Uni_065077	1	SSR	FORWARD	34	21	53.75	38.1	4	2	CTAATGGTTGAAATGCCTAGT	145	244	244	3	3	TA	2	TATATATATATATATATATATA	22	11
964	Ps_Uni_065077	1	SSR	REVERSE	178	20	54.95	45	6	1	CTCTTCGCGACTGTTTTACT
965	Ps_Uni_065118	1	SSR	FORWARD	3	18	58.65	55.56	6	3	TAACACGTGGACGCACCT	148	300	300	4	0	TAG	3	TAGTAGTAGTAGTAGTAG	18	6
966	Ps_Uni_065118	1	SSR	REVERSE	150	21	55.47	42.86	2	0	CCCTCTGGTTATGTTTTCTTC
967	Ps_Uni_065437	1	SSR	FORWARD	6	21	55.33	47.62	7	1	GGTGTATGTTCAACAGTGGTC	163	252	252	5	3	TGA	3	TGATGATGATGATGATGATGATGA	24	8
968	Ps_Uni_065437	1	SSR	REVERSE	168	21	54.83	33.33	3	2	ATGGATGAAGTTTTACGAACA
969	Ps_Uni_065609	1	SSR	FORWARD	33	20	55.02	40	5	1	TGATTCAACAGTGGACGTAA	173	966	966	4	2	TGA	3	TGATGATGATGATGATGATGATGA	24	8
970	Ps_Uni_065609	1	SSR	REVERSE	205	21	55.38	33.33	3	2	ACCTTTCAACCTTTCAACATT
971	Ps_Uni_065617	1	SSR	FORWARD	15	21	55.23	38.1	5	0	GTGACATCGGATAAAAGTGAA	182	532	532	3	3	TG	2	TGTGTGTGTGTGTGTGTG	18	9
972	Ps_Uni_065617	1	SSR	REVERSE	196	20	55.08	45	5	2	CACACAGTGCAAATGAGTTC
973	Ps_Uni_065790	1	SSR	FORWARD	150	21	54.67	33.33	8	1	GATTGCATGCATTAAGAGTTT	143	295	295	3	1	TGA	3	TGATGATGATGATGATGATGA	21	7
974	Ps_Uni_065790	1	SSR	REVERSE	292	21	55	38.1	4	2	GGAGGTTTCATTTAGATCGTT
975	Ps_Uni_066075	1	SSR	FORWARD	17	21	51.85	33.33	4	0	ACATAATAAGGTAGCCAACAA	128	336	336	5	1	TC	2	TCTCTCTCTCTCTCTC	16	8
976	Ps_Uni_066075	1	SSR	REVERSE	144	21	54.98	42.86	4	1	TGTAAGCGAACTTTACTCGTC
977	Ps_Uni_066848	1	SSR	FORWARD	2	21	53.64	38.1	3	2	ATGGAGTTTATTGAGACTTGC	121	380	380	5	3	GAT	3	GATGATGATGATGATGATGAT	21	7
978	Ps_Uni_066848	1	SSR	REVERSE	122	21	55.23	42.86	5	3	ATAAGTGGGCTGCCTAAATAC
979	Ps_Uni_066848	1	SSR	FORWARD	203	21	54.93	42.86	6	2	ACAAGATCTGTGGTGACATTC	140	380	380	4	3	AATA	4	AATAAATAAATAAATA	16	4
980	Ps_Uni_066848	1	SSR	REVERSE	342	21	55.69	42.86	8	0	CAGGTTAACTTGGTGTGATTG
981	Ps_Uni_067620	1	SSR	FORWARD	875	21	55.78	33.33	7	2	ATTATTAATCCCCATGCTTTG	182	1344	1344	4	3	TGA	3	TGATGATGATGATGATGATGATGA	24	8
982	Ps_Uni_067620	1	SSR	REVERSE	1056	21	55.11	42.86	7	2	TAACATGTCCTGGACCATAAG
983	Ps_Uni_067620	1	SSR	FORWARD	752	21	54.97	42.86	5	3	ACGCCTTTCTTAGATGTCTCT	142	1344	1344	4	1	ACAA	4	ACAAACAAACAA	12	3
984	Ps_Uni_067620	1	SSR	REVERSE	893	21	55.78	33.33	7	3	AAGCATGGGGATTAATAATTG
985	Ps_Uni_067977	1	SSR	FORWARD	186	21	54.83	33.33	4	2	TTTGTTTCAATTCTTCTCAGC	176	778	778	6	3	CAT	3	CATCATCATCATCATCATCAT	21	7
986	Ps_Uni_067977	1	SSR	REVERSE	361	21	54.62	38.1	6	1	AGAGTGGAAATTTGGAAGAGT
987	Ps_Uni_068578	1	SSR	FORWARD	33	21	54.54	42.86	4	3	AGAGACCTATGTTCAGCAATG	159	474	474	3	3	TGA	3	TGATGATGATGATGATGATGA	21	7
988	Ps_Uni_068578	1	SSR	REVERSE	191	22	55	40.91	4	2	TTCGATCCCCAATACTAGATAC
989	Ps_Uni_068761	1	SSR	FORWARD	1314	21	55.27	33.33	6	2	AGTGCGTTTACACGATTTTTA	167	1785	1785	5	0	TA	2	TATATATATATATATA	16	8
990	Ps_Uni_068761	1	SSR	REVERSE	1480	20	54.98	40	4	0	GTGCAATTAAACCAAAGAGG
991	Ps_Uni_068911	1	SSR	FORWARD	81	21	54.92	42.86	2	0	TGTAGGATTGGAGAGTGAGAA	150	235	235	6	2	TG	2	TGTGTGTGTGTGTGTGTGTGTGTG	24	12
992	Ps_Uni_068911	1	SSR	REVERSE	230	21	55.01	47.62	4	2	GTCATCTAGCCCCACTCTTAT
993	Ps_Uni_068957	1	SSR	FORWARD	358	21	55.55	42.86	6	0	GCTATAAGATATCACCGCACA	163	985	985	4	1	CT	2	CTCTCTCTCTCTCTCTCT	18	9
994	Ps_Uni_068957	1	SSR	REVERSE	520	23	54.97	30.43	6	1	GACAAACAAATATTGAATGGACT
995	Ps_Uni_068957	1	SSR	FORWARD	45	21	54.72	42.86	7	2	ACCCCTTATGGGATAAGTATG	163	985	985	7	2	TGAT	4	TGATTGATTGAT	12	3
996	Ps_Uni_068957	1	SSR	REVERSE	207	21	54.72	42.86	7	2	ACCCCTTATGGGATAAGTATG
997	Ps_Uni_069012	1	SSR	FORWARD	198	22	53.92	31.82	4	2	AGTGATGGTGATTAGAATTTGA	153	354	354	3	1	AT	2	ATATATATATATATATATATAT	22	11
998	Ps_Uni_069012	1	SSR	REVERSE	350	21	55.6	42.86	4	2	GGTGATGCAGATGATTATGAG
999	Ps_Uni_069012	1	SSR	FORWARD	67	21	55.44	42.86	6	3	CAGTATTTATGGCCAGACTGA	169	354	354	5	1	TGTT	4	TGTTTGTTTGTT	12	3
1000	Ps_Uni_069012	1	SSR	REVERSE	235	21	55.4	33.33	5	2	GCGATGATGAAATAGATCAAA
1001	Ps_Uni_069111	1	SSR	FORWARD	890	21	55.25	33.33	3	0	TGCTTACGGATAGAAATCAAA	149	1484	1484	4	0	GA	2	GAGAGAGAGAGAGAGAGA	18	9
1002	Ps_Uni_069111	1	SSR	REVERSE	1038	20	55.15	45	6	2	CGTATCATGAACTGATGCTG
1003	Ps_Uni_069938	1	SSR	FORWARD	224	21	55.44	33.33	4	1	TTAACGGCTATTGCTAAATGA	138	361	361	4	3	TCA	3	TCATCATCATCATCATCATCA	21	7
1004	Ps_Uni_069938	1	SSR	REVERSE	361	21	54.38	38.1	3	0	TTCCCAACAGTGAAGAATAAC
1005	Ps_Uni_069939	1	SSR	FORWARD	225	21	55.44	33.33	4	1	TTAACGGCTATTGCTAAATGA	138	362	362	4	3	TCA	3	TCATCATCATCATCATCATCA	21	7
1006	Ps_Uni_069939	1	SSR	REVERSE	362	21	54.38	38.1	3	0	TTCCCAACAGTGAAGAATAAC
1007	Ps_Uni_070648	1	SSR	FORWARD	340	21	55.05	42.86	4	3	GAGTCTTCGATGTAAAACACG	125	3285	3285	4	3	ATC	3	ATCATCATCATCATCATC	18	6
1008	Ps_Uni_070648	1	SSR	REVERSE	464	21	55.16	42.86	5	0	GTTCATTGAGGCTATGTGTGT
1009	Ps_Uni_070648	1	SSR	FORWARD	919	22	53.1	36.36	4	1	AATCTGTTGTACTGGACGTATT	141	3285	3285	6	1	ATT	3	ATTATTATTATTATTATTATTATT	24	8
1010	Ps_Uni_070648	1	SSR	REVERSE	1059	21	56.47	42.86	4	2	ACGGGACAAACAGAACTCTTA
1011	Ps_Uni_070648	1	SSR	FORWARD	2719	22	55.04	31.82	4	2	GCTTATTGCTGCTTTTAGAAAT	172	3285	3285	3	1	TAT	3	TATTATTATTATTAT	15	5
1012	Ps_Uni_070648	1	SSR	REVERSE	2890	21	55.14	38.1	6	2	TAACTTCAGTTCGTTCACGTT
1013	Ps_Uni_070862	1	SSR	FORWARD	12	21	55.86	42.86	4	2	ATTCATAGTTGGCTAGGGATG	113	317	317	3	0	TA	2	TATATATATATATATATATA	20	10
1014	Ps_Uni_070862	1	SSR	REVERSE	124	21	55.4	33.33	4	1	GCAATTTCATTCAAGTGGTAA
1015	Ps_Uni_071405	1	SSR	FORWARD	630	21	54.63	42.86	4	2	AACAGCAAACTGGAGTCTATG	155	2149	2149	3	0	TA	2	TATATATATATATATATATA	20	10
1016	Ps_Uni_071405	1	SSR	REVERSE	784	21	55.46	38.1	4	2	AAAGGCGATGAAGTATATGGT
1017	Ps_Uni_071413	1	SSR	FORWARD	339	21	55.05	38.1	6	0	TTAAGGGCTTACAATACACCA	148	1016	1016	5	0	AT	2	ATATATATATATATATATATATAT	24	12
1018	Ps_Uni_071413	1	SSR	REVERSE	486	18	55.01	50	2	2	CTACGCCCGCTACAAATA
1019	Ps_Uni_071413	1	SSR	FORWARD	8	21	54.87	42.86	4	2	TAAACAGCGCCATCTAGTATC	132	1016	1016	4	1	TAT	3	TATTATTATTAT	12	4
1020	Ps_Uni_071413	1	SSR	REVERSE	139	21	55.59	42.86	4	0	TATATGTATGTAGCGGGCTTG
1021	Ps_Uni_071413	1	SSR	FORWARD	465	21	57.5	38.1	8	2	TAAATATTTGTAGCGGGCGTA	119	1016	1016	4	0	TTA	3	TTATTATTATTATTA	15	5
1022	Ps_Uni_071413	1	SSR	REVERSE	583	21	55.1	42.86	5	2	GGTCATTGTACCGAGTATTCA
1023	Ps_Uni_071413	1	SSR	FORWARD	813	22	55.19	40.91	4	2	TGATAGTGTAAACATGGTCGTC	145	1016	1016	5	2	GCGT	4	GCGTGCGTGCGTGCGT	16	4
1024	Ps_Uni_071413	1	SSR	REVERSE	957	21	54.69	33.33	3	3	AACGACATACGAAACATTGAT
1025	Ps_Uni_072720	1	SSR	FORWARD	5795	21	54.69	42.86	7	2	TGAGTTGGTCACCAGTCTAAT	153	6765	6765	5	2	TA	2	TATATATATATATATATA	18	9
1026	Ps_Uni_072720	1	SSR	REVERSE	5947	21	54.92	38.1	5	3	TTTGGGTAACAGGTAACTTGA
1027	Ps_Uni_072794	1	SSR	FORWARD	377	19	55.84	47.37	5	2	GTTCAACAGTGGACGGATT	152	680	680	4	1	TGA	3	TGATGATGATGATGATGATGA	21	7
1028	Ps_Uni_072794	1	SSR	REVERSE	528	21	55.15	42.86	3	3	TCACTTATGGCTTACTCAGGA
1029	Ps_Uni_075047	1	SSR	FORWARD	12	21	56.3	33.33	4	2	TAATAAGTGCATTCGCAGAAA	157	333	333	8	3	CAT	3	CATCATCATCATCATCATCAT	21	7
1030	Ps_Uni_075047	1	SSR	REVERSE	168	21	54.73	38.1	7	3	GTCTGCAATTATTGACAATCC
1031	Ps_Uni_075116	1	SSR	FORWARD	278	21	55.51	33.33	7	2	ATTGATGACTCATTGCACATT	151	437	437	4	1	TCA	3	TCATCATCATCATCATCATCA	21	7
1032	Ps_Uni_075116	1	SSR	REVERSE	428	21	55.28	42.86	5	3	GTCTTCTGATTGTGACAGCAT
1033	Ps_Uni_075189	1	SSR	FORWARD	112	21	55.3	42.86	6	2	ACTACAACTTCCAAGGAAAGC	177	294	294	5	0	TA	2	TATATATATATATATATATATA	22	11
1034	Ps_Uni_075189	1	SSR	REVERSE	288	21	55.64	38.1	4	1	ACCACTGACTGAATTGTGAAA
1035	Ps_Uni_075290	1	SSR	FORWARD	225	21	54.61	33.33	6	1	AAAGAGTTTTGCAACATGAAC	150	384	384	4	0	TCA	3	TCATCATCATCATCATCATCA	21	7
1036	Ps_Uni_075290	1	SSR	REVERSE	374	19	55.82	42.11	4	1	ATTTCAGCAGGGAACGTAA
1037	Ps_Uni_075727	1	SSR	FORWARD	2225	21	54.64	38.1	8	2	AAACAGTATAGCGGTTTGATG	149	2960	2960	4	0	TA	2	TATATATATATATA	14	7
1038	Ps_Uni_075727	1	SSR	REVERSE	2373	21	55.15	42.86	5	3	TCTTAGATCACGGAGTTCGTA
1039	Ps_Uni_075727	1	SSR	FORWARD	2753	21	55.78	33.33	8	0	CGAAAAAGGTTTTTATCAAGG	164	2960	2960	4	2	TA	2	TATATATATATATATA	16	8
1040	Ps_Uni_075727	1	SSR	REVERSE	2916	23	50.2	34.78	4	0	ATCTTATAGGGTAGGTACATCTT
1041	Ps_Uni_075943	1	SSR	FORWARD	106	21	54.57	42.86	6	2	GACACAACGTAGTTCACAACA	148	303	303	3	1	TA	2	TATATATATATATATA	16	8
1042	Ps_Uni_075943	1	SSR	REVERSE	253	21	55.03	42.86	2	0	GGTAAGATGAGGCAATAAGGT
1043	Ps_Uni_076220	1	SSR	FORWARD	198	21	55.02	38.1	6	2	TCATAATTACCACGCAGAACT	173	560	560	7	3	TCA	3	TCATCATCATCATCATCATCATCA	24	8
1044	Ps_Uni_076220	1	SSR	REVERSE	370	21	55.9	42.86	3	2	TCTACTGTTTTGCGTTAGTGC
1045	Ps_Uni_076456	1	SSR	FORWARD	310	21	54.79	42.86	5	3	AATAGGTCGGCTAATCTGACT	145	533	533	4	2	GT	2	GTGTGTGTGTGTGTGTGT	18	9
1046	Ps_Uni_076456	1	SSR	REVERSE	454	21	55.93	42.86	4	3	TGCAAACAGACTCCCATAGTA
1047	Ps_Uni_076884	1	SSR	FORWARD	78	21	55.43	38.1	5	0	CGGAGGCTTAGTAATTTTTGT	159	246	246	4	0	TCA	3	TCATCATCATCATCATCATCA	21	7
1048	Ps_Uni_076884	1	SSR	REVERSE	236	21	55.7	38.1	4	0	GTATTTATTGAGGCCCATGTT
1049	Ps_Uni_077358	1	SSR	FORWARD	252	19	56.14	52.63	4	3	CTCCCCCAAGTGCATACTA	145	398	398	4	1	ATT	3	ATTATTATTATTATTATTATTATT	24	8
1050	Ps_Uni_077358	1	SSR	REVERSE	396	21	54.33	38.1	4	1	AAAAGGTGTGACTGTTTTGTC
1	Ps_Uni_078293	1	SSR	FORWARD	12	21	55.33	47.62	4	1	TTCACTGTCTTCTCTGTGACC	152	710	710	5	1	TG	2	TGTGTGTGTGTGTGTG	16	8
2	Ps_Uni_078293	1	SSR	REVERSE	163	21	54.44	38.1	6	2	GGGATATCACAAGCTAAATGA
3	Ps_Uni_078335	1	SSR	FORWARD	581	21	55.61	38.1	6	3	GATTCCGGCATAAAATATAGC	152	1210	1210	5	2	AT	2	ATATATATATATATAT	16	8
4	Ps_Uni_078335	1	SSR	REVERSE	732	21	54.29	33.33	7	3	TGAATGATCACATTATGTTGG
5	Ps_Uni_078638	1	SSR	FORWARD	367	21	55.19	38.1	5	1	TTTCTCTGAAACGTCTTACCA	132	528	528	4	2	TGA	3	TGATGATGATGATGATGATGA	21	7
6	Ps_Uni_078638	1	SSR	REVERSE	498	21	54.43	42.86	4	2	CACCTCCCAGAACTGTAAATA
7	Ps_Uni_079144	1	SSR	FORWARD	92	21	55.21	33.33	4	0	ACAGAAAAGGAAAAGATTTGG	150	264	264	4	0	GA	2	GAGAGAGAGAGAGAGAGAGAGAGA	24	12
8	Ps_Uni_079144	1	SSR	REVERSE	241	23	52.49	30.43	6	0	GGGTAATATTGTGATTGATTTAG
9	Ps_Uni_079191	1	SSR	FORWARD	292	21	54.91	38.1	4	2	AATACGACTTGCACAGAACAT	113	407	407	6	2	TAA	3	TAATAATAATAATAATAATAATAA	24	8
10	Ps_Uni_079191	1	SSR	REVERSE	404	23	50.66	30.43	6	2	CTGTAATACCTATGTTCACAAAT
11	Ps_Uni_079953	1	SSR	FORWARD	5686	21	55.1	47.62	4	1	GGCCTCTTAGTCAATGTAGGT	150	6349	6349	5	2	GT	2	GTGTGTGTGTGTGTGTGTGT	20	10
12	Ps_Uni_079953	1	SSR	REVERSE	5835	21	54.82	38.1	4	3	CAAGTTACGATTGCAGAAACT
13	Ps_Uni_079953	1	SSR	FORWARD	1730	18	55.44	50	4	0	TATACGATCCTGCCGATG	129	6349	6349	4	1	GCG	3	GCGGCGGCGGCG	12	4
14	Ps_Uni_079953	1	SSR	REVERSE	1858	20	55.52	50	5	3	AGAGAGGTCTTCGTGGAAGT
15	Ps_Uni_079964	1	SSR	FORWARD	99	21	55.43	42.86	4	1	TAATTCTGTAGCCGTCACATC	152	2248	2248	4	1	TG	2	TGTGTGTGTGTGTGTGTG	18	9
16	Ps_Uni_079964	1	SSR	REVERSE	250	21	54.89	33.33	4	2	TTAAATTGATCCCAAGAGACA
17	Ps_Uni_080032	1	SSR	FORWARD	80	21	54.92	38.1	3	2	AGTTGTTGCCTAAGTTTCCTT	150	237	237	3	2	TA	2	TATATATATATATATA	16	8
18	Ps_Uni_080032	1	SSR	REVERSE	229	19	55.4	47.37	4	0	GACATATCCACGCACAGAA
19	Ps_Uni_080049	1	SSR	FORWARD	55	21	55.03	42.86	4	2	GTAATCCCCTTAGCTTGTGAT	153	1954	1954	3	2	ATC	3	ATCATCATCATC	12	4
20	Ps_Uni_080049	1	SSR	REVERSE	207	21	54.66	38.1	2	2	CGCCTTCTTTTCCTATCTTAT
21	Ps_Uni_080239	1	SSR	FORWARD	325	21	56.03	38.1	4	0	CATCGTGAGAATGTGATGTTT	147	760	760	4	0	AT	2	ATATATATATATATATAT	18	9
22	Ps_Uni_080239	1	SSR	REVERSE	471	21	55.14	42.86	4	2	GCTTGGGTATCTTTCTGATCT
23	Ps_Uni_080239	1	SSR	FORWARD	12	21	55.22	47.62	6	2	CTAGTCGTCATGAAAGAGACG	161	760	760	3	2	AAAT	4	AAATAAATAAAT	12	3
24	Ps_Uni_080239	1	SSR	REVERSE	172	22	55.04	31.82	6	2	TTAGACACAGCAAATTTTAACG
25	Ps_Uni_080451	1	SSR	FORWARD	189	21	54.65	47.62	4	2	AGTGTGCCTACTGCTGATAAC	149	625	625	4	1	AC	2	ACACACACACACACACAC	18	9
26	Ps_Uni_080451	1	SSR	REVERSE	337	21	55.02	42.86	4	2	GCTTGGTCTACGAACATATTG
27	Ps_Uni_080853	1	SSR	FORWARD	143	22	55.13	36.36	6	0	TTCAGTTTACACTCCAAAGACA	162	304	304	5	3	AT	2	ATATATATATATATATATATATAT	24	12
28	Ps_Uni_080853	1	SSR	REVERSE	304	22	53.89	40.91	3	0	CTTGTAATAGGTAGCGTGATGT
29	Ps_Uni_080881	1	SSR	FORWARD	95	21	54.42	47.62	2	1	CCGTCTGTTGTAGTGGTAAGT	171	276	276	4	1	TA	2	TATATATATATATATATATA	20	10
30	Ps_Uni_080881	1	SSR	REVERSE	265	21	55.41	33.33	4	2	ACCGGATAACGGAAATAAATA
31	Ps_Uni_081855	1	SSR	FORWARD	20	21	55.2	38.1	4	2	ACTTGAACACAAATGAACGTC	141	691	691	6	1	ATG	3	ATGATGATGATGATGATGATGATG	24	8
32	Ps_Uni_081855	1	SSR	REVERSE	160	21	55.17	33.33	4	0	ATTTTTAGCTGGTTCAATTCC
33	Ps_Uni_081855	1	SSR	FORWARD	244	21	54.83	38.1	4	2	GAAGATTGACCAACGTAATTG	151	691	691	4	2	AAT	3	AATAATAATAATAAT	15	5
34	Ps_Uni_081855	1	SSR	REVERSE	394	21	55.18	33.33	5	1	TTGTGACAGTTGACAAACAAA
35	Ps_Uni_082338	1	SSR	FORWARD	3154	21	54.91	42.86	5	2	GTATCCCACCGTGATTATGTA	175	3627	3627	4	2	AAT	3	AATAATAATAAT	12	4
36	Ps_Uni_082338	1	SSR	REVERSE	3328	22	54.65	31.82	6	2	CATCATTCAATATTTCAGGCTA
37	Ps_Uni_083187	1	SSR	FORWARD	1441	21	55.01	47.62	5	0	AAGGTAGCCTATGTCCATCTC	178	1643	1643	4	0	AT	2	ATATATATATATATATATAT	20	10
38	Ps_Uni_083187	1	SSR	REVERSE	1618	21	54.86	38.1	2	0	TTCGCTTCTTACACATTCTTC
39	Ps_Uni_083188	1	SSR	FORWARD	1094	21	55.01	47.62	5	0	AAGGTAGCCTATGTCCATCTC	178	1296	1296	4	0	AT	2	ATATATATATATATATATAT	20	10
40	Ps_Uni_083188	1	SSR	REVERSE	1271	21	54.86	38.1	2	0	TTCGCTTCTTACACATTCTTC
41	Ps_Uni_083344	1	SSR	FORWARD	380	21	54.88	42.86	3	3	GTGATTTAGGCTTGTTGTGAC	127	558	558	4	1	TA	2	TATATATATATATATATATA	20	10
42	Ps_Uni_083344	1	SSR	REVERSE	506	21	54.33	33.33	5	3	GGGAAGATTGTTGAAAATGTA
43	Ps_Uni_083344	1	SSR	FORWARD	166	21	55.04	33.33	6	2	TGTACAATCATTAGCGGTTTT	172	558	558	4	0	TTTA	4	TTTATTTATTTA	12	3
44	Ps_Uni_083344	1	SSR	REVERSE	337	21	55.08	38.1	4	2	AAACATTAACTTTCGGACCTC
45	Ps_Uni_084137	1	SSR	FORWARD	973	21	55.36	38.1	3	1	TAAATACGGCTACGAGTTTGA	113	1087	1087	7	2	AT	2	ATATATATATATATATATATAT	22	11
46	Ps_Uni_084137	1	SSR	REVERSE	1085	21	55.8	38.1	6	3	CCTTTTAAACCGTATTGAAGC
47	Ps_Uni_084137	1	SSR	FORWARD	160	21	55.01	42.86	3	1	ACTGTTCTGCTGTTCACTGTT	166	1087	1087	5	0	ATAC	4	ATACATACATAC	12	3
48	Ps_Uni_084137	1	SSR	REVERSE	325	21	55.62	38.1	4	2	AAATAGCATACTCGCATGTTG
49	Ps_Uni_084137	1	SSR	FORWARD	579	21	54.86	38.1	3	3	GTTGTTGGATGAGTTGATGAT	230	1087	1087	5	0	ATTT	4	ATTTATTTATTT	12	3
50	Ps_Uni_084137	1	SSR	REVERSE	808	21	54.88	42.86	3	1	CTGTAATCTCATTGCTGCTCT
51	Ps_Uni_084375	1	SSR	FORWARD	15	21	55.21	47.62	4	2	AATGAAGAGTCCAGTCCTAGC	114	351	351	5	2	TA	2	TATATATATATATATATATATATA	24	12
52	Ps_Uni_084375	1	SSR	REVERSE	128	21	55.4	38.1	6	2	CGATCTTGATGAAGTTTGGTA
53	Ps_Uni_084375	1	SSR	FORWARD	15	21	55.21	47.62	4	2	AATGAAGAGTCCAGTCCTAGC	114	351	351	5	2	TATT	4	TATTTATTTATT	12	3
54	Ps_Uni_084375	1	SSR	REVERSE	128	21	55.4	38.1	6	2	CGATCTTGATGAAGTTTGGTA
55	Ps_Uni_084447	1	SSR	FORWARD	11	18	58.48	61.11	8	2	CAGTGGGACGTACGTTGG	164	342	342	3	0	TTA	3	TTATTATTATTATTATTATTATTA	24	8
56	Ps_Uni_084447	1	SSR	REVERSE	174	21	54.92	38.1	3	1	TTCTTTGAGTGTTGGTGAACT
57	Ps_Uni_085539	1	SSR	FORWARD	1281	21	55.28	47.62	7	1	CTGAAGTGACTTGACCTGTGT	152	1470	1470	6	1	TCA	3	TCATCATCATCATCATCATCATCA	24	8
58	Ps_Uni_085539	1	SSR	REVERSE	1432	19	55.14	47.37	4	2	CAATTCAGCAGTGGATACG
59	Ps_Uni_085888	1	SSR	FORWARD	184	21	55.41	42.86	6	2	GCCCAAACATAGCTAAGAACT	137	320	320	3	2	AC	2	ACACACACACACACACAC	18	9
60	Ps_Uni_085888	1	SSR	REVERSE	320	23	54.81	30.43	8	0	GACCATTAATGAAGAAAATCAAG
61	Ps_Uni_086617	1	SSR	FORWARD	2	18	61.23	50	4	0	ATTCCCCGCGTTACCAAA	152	245	245	4	3	TA	2	TATATATATATATATATA	18	9
62	Ps_Uni_086617	1	SSR	REVERSE	153	21	54.4	38.1	4	2	GGCTTCATAGTTTGTTCATGT
63	Ps_Uni_087093	1	SSR	FORWARD	11	21	54.88	42.86	4	1	AATATGTAGACGGGAAAGGAC	135	510	510	6	1	TGA	3	TGATGATGATGATGATGATGA	21	7
64	Ps_Uni_087093	1	SSR	REVERSE	145	21	54.88	42.86	6	0	GAGCTCCTCTCCAAAAATTAC
65	Ps_Uni_087093	1	SSR	FORWARD	172	21	54.64	33.33	6	1	TGGGAAAGATTTGCATATTAG	162	510	510	4	0	ATC	3	ATCATCATCATC	12	4
66	Ps_Uni_087093	1	SSR	REVERSE	333	21	54.74	38.1	5	1	TCTTGGTGTTCAAAGAAAGAG
67	Ps_Uni_087273	1	SSR	FORWARD	251	21	56.73	33.33	8	2	ATTAAAAACGTTTGCAGCAGT	157	439	439	4	1	GT	2	GTGTGTGTGTGTGTGTGTGT	20	10
68	Ps_Uni_087273	1	SSR	REVERSE	407	20	55.13	50	4	2	GTGTACCGTGTTCTCGATCT
69	Ps_Uni_087273	1	SSR	FORWARD	102	21	54.38	38.1	5	3	GTGGAAAATCCTTGTAACAGA	144	439	439	4	0	GAT	3	GATGATGATGAT	12	4
70	Ps_Uni_087273	1	SSR	REVERSE	245	21	54.52	42.86	6	0	CGTAAGATTAATGGCGTAGAG
71	Ps_Uni_087961	1	SSR	FORWARD	174	21	55.57	38.1	5	3	AAAAAGGAGACGTAACATCGT	156	344	344	5	0	CAT	3	CATCATCATCATCATCATCAT	21	7
72	Ps_Uni_087961	1	SSR	REVERSE	329	21	55.56	42.86	4	3	TATTCCTCAGTGCTCTCATTG
73	Ps_Uni_088122	1	SSR	FORWARD	6	23	55.07	39.13	5	2	CCTGTGTTACATTAAGATGTCCT	149	684	684	4	0	TA	2	TATATATATATATATATA	18	9
74	Ps_Uni_088122	1	SSR	REVERSE	154	21	54.74	42.86	5	1	TACAGTATGGGCTATTGTGGT
75	Ps_Uni_088506	1	SSR	FORWARD	2047	21	55.51	33.33	5	3	TAAAACAACAAGCGGCTATTA	153	4217	4217	3	1	GA	2	GAGAGAGAGAGA	12	6
76	Ps_Uni_088506	1	SSR	REVERSE	2199	21	53.14	38.1	4	3	AGTGACGACATAAGGAAAGTT
77	Ps_Uni_088506	1	SSR	FORWARD	3840	21	54.33	38.1	4	2	TTGTATTGGGGAAGCTAGTTA	146	4217	4217	4	2	TA	2	TATATATATATATATA	16	8
78	Ps_Uni_088506	1	SSR	REVERSE	3985	21	54.78	33.33	4	3	ATAATTCTCAAGGCCAAACTT
79	Ps_Uni_088573	1	SSR	FORWARD	2655	21	54.77	33.33	5	1	CACAATTTCCGAATGATAAAC	136	4838	4838	5	1	GTAC	4	GTACGTACGTAC	12	3
80	Ps_Uni_088573	1	SSR	REVERSE	2790	20	54.96	45	4	2	AGCAGCACTAGGAATCACAT
81	Ps_Uni_088897	1	SSR	FORWARD	233	21	54.9	33.33	6	3	ATGCGAGCATTTTACTAATTG	236	765	765	5	1	CAT	3	CATCATCATCATCATCATCATCAT	24	8
82	Ps_Uni_088897	1	SSR	REVERSE	468	21	55.25	47.62	4	3	GTAGGCTTATGTTCAGCAGTG
83	Ps_Uni_088897	1	SSR	FORWARD	98	21	55.36	38.1	5	3	CATTATGGATTCTGCACCTTA	146	765	765	4	1	TTGT	4	TTGTTTGTTTGT	12	3
84	Ps_Uni_088897	1	SSR	REVERSE	243	21	54.99	33.33	8	3	AATGCTCGCATTGTGTATTAT
85	Ps_Uni_089092	1	SSR	FORWARD	949	21	55.48	42.86	4	1	TACTCCATATACCATCGACCA	147	4596	4596	4	1	AC	2	ACACACACACACACAC	16	8
86	Ps_Uni_089092	1	SSR	REVERSE	1095	21	54.96	42.86	4	2	GATTTGACGTAACAGATGAGC
87	Ps_Uni_089269	1	SSR	FORWARD	600	21	55.5	47.62	3	2	GAATAAGGTGTCCAGGTAAGC	131	980	980	3	1	AT	2	ATATATATATATATAT	16	8
88	Ps_Uni_089269	1	SSR	REVERSE	730	20	55.09	40	5	0	CGTGGTTCATAATGGTTTCT
89	Ps_Uni_089414	1	SSR	FORWARD	139	21	56.38	42.86	5	3	TCTAGTTGGTCCCCAAACTTA	169	314	314	4	3	TCA	3	TCATCATCATCATCATCATCA	21	7
90	Ps_Uni_089414	1	SSR	REVERSE	307	21	54.36	38.1	4	2	AACTTTACGCTAGGATGAACA
91	Ps_Uni_089428	1	SSR	FORWARD	140	21	54.41	38.1	5	3	TAGTTTGGGCTTCTTAGATGA	149	365	365	3	0	CA	2	CACACACACACACACA	16	8
92	Ps_Uni_089428	1	SSR	REVERSE	288	20	55.23	40	3	1	CTATTTTTGTCCTTGGTGGA
93	Ps_Uni_090423	1	SSR	FORWARD	239	21	54.56	33.33	4	2	GGCCAAAGAATAACACAAATA	143	418	418	4	2	AT	2	ATATATATATATATATAT	18	9
94	Ps_Uni_090423	1	SSR	REVERSE	381	20	55.16	45	6	1	CATTTAGCTATCGCTGCTCT
95	Ps_Uni_090591	1	SSR	FORWARD	1	21	54	33.33	4	3	GCTGAATGGAACTTTAGAAAA	142	291	291	4	2	CAT	3	CATCATCATCAT	12	4
96	Ps_Uni_090591	1	SSR	REVERSE	142	19	54.75	47.37	4	2	ATACGTCTAGTGGCCGATT
97	Ps_Uni_090591	1	SSR	FORWARD	125	20	54.97	45	4	3	ATCGGCCACTAGACGTATTA	149	291	291	5	1	TGA	3	TGATGATGATGATGATGATGA	21	7
98	Ps_Uni_090591	1	SSR	REVERSE	273	20	55.04	40	4	1	AAAAACCTAGTTGTGCTGGA
99	Ps_Uni_090666	1	SSR	FORWARD	42	21	54.72	42.86	6	2	ACCTTCGACGTAAGAGGTATT	160	272	272	4	2	TG	2	TGTGTGTGTGTGTGTG	16	8
100	Ps_Uni_090666	1	SSR	REVERSE	201	21	55.02	38.1	2	0	ACATAACGAACATAGCCAAGA
101	Ps_Uni_091472	1	SSR	FORWARD	21	19	55.05	47.37	3	2	ACGGTGAACGATAAAGGTC	117	379	379	6	2	GAT	3	GATGATGATGATGATGATGAT	21	7
102	Ps_Uni_091472	1	SSR	REVERSE	137	21	54.87	33.33	2	2	TTTGGGTTCCTTGTATTGTAA
103	Ps_Uni_091690	1	SSR	FORWARD	343	23	54.09	30.43	5	2	AGTTTCACAAATTATTCCCTAGA	156	2880	2880	4	1	TG	2	TGTGTGTGTGTGTGTGTGTGTG	22	11
104	Ps_Uni_091690	1	SSR	REVERSE	498	21	55.45	33.33	5	3	CAACCAAATGCCAATTACTTA
105	Ps_Uni_091690	1	SSR	FORWARD	2059	21	54.36	42.86	8	2	ACTTGTATACATCGGAGATCG	158	2880	2880	3	1	CT	2	CTCTCTCTCTCTCT	14	7
106	Ps_Uni_091690	1	SSR	REVERSE	2216	21	54.88	38.1	6	0	GCATCAATATCGACCAATAAG
107	Ps_Uni_091690	1	SSR	FORWARD	2059	21	54.36	42.86	8	2	ACTTGTATACATCGGAGATCG	158	2880	2880	3	1	CT	2	CTCTCTCTCTCT	12	6
108	Ps_Uni_091690	1	SSR	REVERSE	2216	21	54.88	38.1	6	0	GCATCAATATCGACCAATAAG
109	Ps_Uni_091691	1	SSR	FORWARD	343	23	54.09	30.43	5	2	AGTTTCACAAATTATTCCCTAGA	156	1572	1572	4	1	TG	2	TGTGTGTGTGTGTGTGTGTGTG	22	11
110	Ps_Uni_091691	1	SSR	REVERSE	498	21	55.45	33.33	5	3	CAACCAAATGCCAATTACTTA
111	Ps_Uni_091693	1	SSR	FORWARD	343	23	54.09	30.43	5	2	AGTTTCACAAATTATTCCCTAGA	156	1996	1996	4	1	TG	2	TGTGTGTGTGTGTGTGTGTGTG	22	11
112	Ps_Uni_091693	1	SSR	REVERSE	498	21	55.45	33.33	5	3	CAACCAAATGCCAATTACTTA
113	Ps_Uni_091693	1	SSR	FORWARD	1078	21	54.27	38.1	5	0	CCAAAAGTGTTTTAAGGTGAG	152	1996	1996	7	2	AAT	3	AATAATAATAAT	12	4
114	Ps_Uni_091693	1	SSR	REVERSE	1229	21	55.01	38.1	3	1	CTTTTCTGGCGTAAACACTAA
115	Ps_Uni_091693	1	SSR	FORWARD	1376	21	54.79	33.33	4	0	GGAATTGGATAGGAATTGTTT	152	1996	1996	4	1	TATT	4	TATTTATTTATT	12	3
116	Ps_Uni_091693	1	SSR	REVERSE	1527	21	53.76	33.33	4	2	ACTTTTGACACTGGAATTGAT
117	Ps_Uni_091694	1	SSR	FORWARD	343	23	54.09	30.43	5	2	AGTTTCACAAATTATTCCCTAGA	156	1121	1121	4	1	TG	2	TGTGTGTGTGTGTGTGTGTGTG	22	11
118	Ps_Uni_091694	1	SSR	REVERSE	498	21	55.45	33.33	5	3	CAACCAAATGCCAATTACTTA
119	Ps_Uni_092307	1	SSR	FORWARD	1146	21	55.19	42.86	6	2	GTATGCTTCCGGAGAATTAGT	138	1285	1285	3	1	ATC	3	ATCATCATCATCATCATCATC	21	7
120	Ps_Uni_092307	1	SSR	REVERSE	1283	21	54.38	38.1	4	2	CCCCATCAAAGTACAATAGAA
121	Ps_Uni_092534	1	SSR	FORWARD	1605	21	54.67	38.1	2	0	CAAGGTATCAAAATGGAACAC	150	2271	2271	5	2	CAGA	4	CAGACAGACAGA	12	3
122	Ps_Uni_092534	1	SSR	REVERSE	1754	21	55.5	38.1	4	1	ATAGATGACCGTTTTTCGAGT
123	Ps_Uni_092535	1	SSR	FORWARD	1594	21	54.67	38.1	2	0	CAAGGTATCAAAATGGAACAC	150	2260	2260	5	2	CAGA	4	CAGACAGACAGA	12	3
124	Ps_Uni_092535	1	SSR	REVERSE	1743	21	55.5	38.1	4	1	ATAGATGACCGTTTTTCGAGT
125	Ps_Uni_092896	1	SSR	FORWARD	534	21	54.82	42.86	4	2	GAGGGTAGAATCCATTTCACT	172	758	758	4	1	CAT	3	CATCATCATCATCATCATCATCATCATCAT	30	10
126	Ps_Uni_092896	1	SSR	REVERSE	705	21	55.26	33.33	6	0	GTTTCATGTATGCGTGATTTT
127	Ps_Uni_092997	1	SSR	FORWARD	64	20	55.42	40	4	2	TCATACATCGCAGCTCAATA	153	328	328	4	2	ATC	3	ATCATCATCATCATCATCATC	21	7
128	Ps_Uni_092997	1	SSR	REVERSE	216	21	54.66	38.1	3	3	ACATCATCTACAACTGCCAAT
129	Ps_Uni_093593	1	SSR	FORWARD	39	19	55.91	47.37	6	0	ATGAGCTGCAGGTGAGTTT	159	246	246	5	0	AG	2	AGAGAGAGAGAGAGAG	16	8
130	Ps_Uni_093593	1	SSR	REVERSE	197	21	54.46	47.62	6	3	ATCTCCACCAGTAGAGGACTT
131	Ps_Uni_093724	1	SSR	FORWARD	1110	21	54.89	38.1	6	0	TAACTTGATGGTGTCGACTTT	121	1255	1255	3	0	ATG	3	ATGATGATGATGATGATGATGATG	24	8
132	Ps_Uni_093724	1	SSR	REVERSE	1230	21	53.64	33.33	5	2	GGAATTAGTAAGCATTTTTGC
133	Ps_Uni_094046	1	SSR	FORWARD	11	20	54.62	40	4	2	CCTCGATGAGTTCCTTAAAA	136	1095	1095	3	1	ATC	3	ATCATCATCATCATCATCATC	21	7
134	Ps_Uni_094046	1	SSR	REVERSE	146	21	55.72	38.1	5	1	CCAATAATGTGGCTATTTGTG
135	Ps_Uni_095032	1	SSR	FORWARD	156	21	55.15	38.1	4	0	AACCATATAAATCCCTCGTGT	143	323	323	4	2	AG	2	AGAGAGAGAGAGAGAGAG	18	9
136	Ps_Uni_095032	1	SSR	REVERSE	298	21	55.13	38.1	4	0	ATAATTCTTTGGCTCATAGGG
137	Ps_Uni_095057	1	SSR	FORWARD	144	21	55.74	38.1	5	1	AACAACCTTCGGAATCATAAC	156	763	763	3	1	AG	2	AGAGAGAGAGAGAGAGAG	18	9
138	Ps_Uni_095057	1	SSR	REVERSE	299	21	55.89	47.62	6	2	AAGACCTCTAGTGCTGCAGAT
139	Ps_Uni_095253	1	SSR	FORWARD	76	21	55.28	38.1	4	0	AATTTGCGAGATAGGATTAGG	155	240	240	5	0	GA	2	GAGAGAGAGAGAGAGA	16	8
140	Ps_Uni_095253	1	SSR	REVERSE	230	21	55.14	38.1	6	0	AATCTGGCTAGCAGTCTTTTT
141	Ps_Uni_095282	1	SSR	FORWARD	79	20	54.62	55	5	3	GACGATCTCCGTGTAGTACC	148	226	226	4	0	TGA	3	TGATGATGATGATGATGATGA	21	7
142	Ps_Uni_095282	1	SSR	REVERSE	226	18	61.24	61.11	3	1	CCCCGCACCCTTATCATC
143	Ps_Uni_095647	1	SSR	FORWARD	2825	22	55.39	45.45	8	3	GGGTACATGCAGTACTTTATCC	250	3149	3149	5	3	TA	2	TATATATATATATATATATA	20	10
144	Ps_Uni_095647	1	SSR	REVERSE	3074	21	54.76	42.86	2	2	ACGGAGTGGAATGTGTAAGTA
145	Ps_Uni_095647	1	SSR	FORWARD	145	21	56.52	42.86	5	3	ATCAAGTTGGGATCAAGTGAC	152	3149	3149	4	2	GCTG	4	GCTGGCTGGCTG	12	3
146	Ps_Uni_095647	1	SSR	REVERSE	296	21	54.6	42.86	3	2	GCAGGTGATTATTGCTACACT
147	Ps_Uni_096440	1	SSR	FORWARD	273	21	55.11	47.62	5	0	GCAGTCTGTTCAGTACGTTTC	122	409	409	5	2	GT	2	GTGTGTGTGTGTGTGTGTGT	20	10
148	Ps_Uni_096440	1	SSR	REVERSE	394	19	54.94	52.63	7	2	CGTGATCATCAGGTACTCG
149	Ps_Uni_096894	1	SSR	FORWARD	125	21	55.15	33.33	8	2	CCAAATTTGAAACAGTGACAT	171	305	305	3	2	ATC	3	ATCATCATCATCATCATCATC	21	7
150	Ps_Uni_096894	1	SSR	REVERSE	295	21	55.25	42.86	3	1	ATAGTGGATGATGAAGTGCTG
151	Ps_Uni_097420	1	SSR	FORWARD	706	20	55.4	30	4	2	AAAAACCCCCAATTTTCTAA	143	1253	1253	4	2	TC	2	TCTCTCTCTCTCTCTCTCTC	20	10
152	Ps_Uni_097420	1	SSR	REVERSE	848	21	55.15	47.62	4	3	CCATCAGTGGGACGTATAGTA
153	Ps_Uni_097893	1	SSR	FORWARD	273	21	54.8	42.86	2	1	AAGCGATAACAGACAGAACAG	122	412	412	3	0	AC	2	ACACACACACACACAC	16	8
154	Ps_Uni_097893	1	SSR	REVERSE	394	21	54.95	33.33	4	0	CAATTCGGCTACAAACTAAAA
155	Ps_Uni_098699	1	SSR	FORWARD	162	21	55.06	47.62	4	0	AGGAATACTCAGGAAGACAGG	143	314	314	4	0	TAA	3	TAATAATAATAA	12	4
156	Ps_Uni_098699	1	SSR	REVERSE	304	21	54.62	38.1	5	0	GCATGAGACTATGAGGAAAAA
157	Ps_Uni_098786	1	SSR	FORWARD	86	22	54.66	31.82	4	1	TTGCATGATTTCTTTATCAGAC	182	295	295	5	0	TGA	3	TGATGATGATGATGATGATGA	21	7
158	Ps_Uni_098786	1	SSR	REVERSE	267	22	54.59	40.91	5	3	ACTTATGGAAGTCAGACACCTT
159	Ps_Uni_099243	1	SSR	FORWARD	29	23	55.08	30.43	4	2	TTTACAAATTAAGGAACCGTAGA	170	512	512	5	2	AG	2	AGAGAGAGAGAGAGAGAGAGAGAG	24	12
160	Ps_Uni_099243	1	SSR	REVERSE	198	21	54.53	42.86	6	2	GAGGCCTGCCTACTTTATATT
161	Ps_Uni_099548	1	SSR	FORWARD	1109	21	54.87	47.62	3	1	TCCAGACAGTGACAGAGAAGT	136	1266	1266	4	2	AT	2	ATATATATATATATATATAT	20	10
162	Ps_Uni_099548	1	SSR	REVERSE	1244	21	54.45	42.86	6	0	AATCTTACAAGACTGCACCAC
163	Ps_Uni_099702	1	SSR	FORWARD	17	20	55.02	50	3	0	TACTGACACCCACACACATC	173	351	351	5	1	CCT	3	CCTCCTCCTCCT	12	4
164	Ps_Uni_099702	1	SSR	REVERSE	189	21	55	38.1	4	2	TGGGATGACGTAAAAAGAGTA
165	Ps_Uni_100242	1	SSR	FORWARD	71	21	54.83	42.86	5	2	GTACATGCCATTATTGCTACC	160	274	274	4	2	TGA	3	TGATGATGATGATGATGATGA	21	7
166	Ps_Uni_100242	1	SSR	REVERSE	230	21	56.25	42.86	4	2	TCTGCTCGTCTTATGTCGTTA
167	Ps_Uni_100393	1	SSR	FORWARD	2	21	56.8	42.86	4	2	TAAAACGAGGGGTGTTATACG	148	242	242	5	3	TG	2	TGTGTGTGTGTGTGTGTG	18	9
168	Ps_Uni_100393	1	SSR	REVERSE	149	21	53.86	42.86	4	2	GGAACGTGATTTGTAGTAACC
169	Ps_Uni_101258	1	SSR	FORWARD	46	20	55.24	45	3	2	CCTATGTTCAGCAGTGGAAT	138	501	501	3	1	ATG	3	ATGATGATGATGATGATGATG	21	7
170	Ps_Uni_101258	1	SSR	REVERSE	183	21	55.61	38.1	7	1	AACCTTTCAAAGACGACAACT
171	Ps_Uni_101475	1	SSR	FORWARD	40	21	55.39	38.1	7	1	GGTAACGAAGTTTGAAACACA	131	1710	1710	8	2	GAA	3	GAAGAAGAAGAA	12	4
172	Ps_Uni_101475	1	SSR	REVERSE	170	21	54.61	38.1	5	2	GTTTCAAATAGTGGTTGGCTA
173	Ps_Uni_101855	1	SSR	FORWARD	170	21	54.93	33.33	7	1	ATATTTGCAACTGTTGTCGTT	161	336	336	4	0	AT	2	ATATATATATATATATATAT	20	10
174	Ps_Uni_101855	1	SSR	REVERSE	330	21	54.76	33.33	4	0	TTTCCCTTAAATTCTGTCCTT
175	Ps_Uni_102100	1	SSR	FORWARD	2111	21	55.15	33.33	6	2	TAACGGATTAACGATTAACGA	153	3611	3611	4	3	TA	2	TATATATATATATATATATATA	22	11
176	Ps_Uni_102100	1	SSR	REVERSE	2263	21	54.35	38.1	7	3	AGGCTGCCTTTGTATAATGTA
177	Ps_Uni_102745	1	SSR	FORWARD	274	21	54.68	42.86	4	3	GAACTCGCGTACACAAATAGT	180	611	611	4	1	TG	2	TGTGTGTGTGTGTGTG	16	8
178	Ps_Uni_102745	1	SSR	REVERSE	453	21	54.76	42.86	7	2	GGAGCAAGTGACTTTAACAGA
179	Ps_Uni_103648	1	SSR	FORWARD	2	21	54.83	38.1	4	2	CACGTTCTTTTTGATATGGAC	143	260	260	3	0	TCA	3	TCATCATCATCATCATCATCATCATCATCA	30	10
180	Ps_Uni_103648	1	SSR	REVERSE	144	21	54.48	33.33	5	0	TACTTAGTTGTTTTGGCGTTT
181	Ps_Uni_104177	1	SSR	FORWARD	19	18	59.11	55.56	6	2	CAGCACGACGTCAAAAGC	150	263	263	3	0	TA	2	TATATATATATATATATATA	20	10
182	Ps_Uni_104177	1	SSR	REVERSE	168	21	54.28	38.1	6	3	TGTACACCCGGATTTAATAAC
183	Ps_Uni_104471	1	SSR	FORWARD	158	20	55.31	40	5	3	CTTGGCGTTCATTAAAAGAG	145	302	302	6	0	ATG	3	ATGATGATGATGATGATGATGATGATGATGATGATG	36	12
184	Ps_Uni_104471	1	SSR	REVERSE	302	18	55.29	55.56	4	3	CACGTCAAGAGCCTATCG
185	Ps_Uni_104568	1	SSR	FORWARD	38	19	54.2	52.63	6	2	GAGCTCCAGGTTACAGGAT	178	324	324	3	1	TA	2	TATATATATATATATATA	18	9
186	Ps_Uni_104568	1	SSR	REVERSE	215	20	54.92	50	4	0	GACATCGTTCTAGTGGCTTC
187	Ps_Uni_104829	1	SSR	FORWARD	34	21	54.67	38.1	4	0	ACGTTAAGTGGTGTGATTGTT	137	915	915	3	1	TATT	4	TATTTATTTATT	12	3
188	Ps_Uni_104829	1	SSR	REVERSE	170	21	54.44	33.33	6	2	TTCGGTTATTGGCTAATTCTA
189	Ps_Uni_104829	1	SSR	FORWARD	306	21	54.55	42.86	6	2	TTGTGTGTACAATACCAGTGC	152	915	915	4	0	TTAT	4	TTATTTATTTAT	12	3
190	Ps_Uni_104829	1	SSR	REVERSE	457	21	55.43	38.1	2	0	GGAGACCAAAGAAAAACAATC
191	Ps_Uni_105216	1	SSR	FORWARD	187	21	55.75	42.86	5	0	ATCATAAGGAGTCCAGGTTTG	135	699	699	4	1	TC	2	TCTCTCTCTCTCTCTCTC	18	9
192	Ps_Uni_105216	1	SSR	REVERSE	321	21	55	38.1	4	2	CAATGTCTTGAATCGGTTTAG
193	Ps_Uni_105434	1	SSR	FORWARD	149	21	55.45	38.1	6	2	AAAATGCACATATGCGTCTAC	173	345	345	3	2	ATC	3	ATCATCATCATCATC	15	5
194	Ps_Uni_105434	1	SSR	REVERSE	321	21	55.94	47.62	5	1	CGGATCTACCGTATTCTCACT
195	Ps_Uni_105928	1	SSR	FORWARD	247	21	55.34	47.62	4	2	CTAGATGGAGTAGCCGAAGAT	132	380	380	3	0	ATG	3	ATGATGATGATGATGATGATGATG	24	8
196	Ps_Uni_105928	1	SSR	REVERSE	378	19	55.36	52.63	4	2	TATACAGTGGACGGTGACG
197	Ps_Uni_106204	1	SSR	FORWARD	4232	21	54.6	38.1	6	2	AGACGATGACTTAAGGGAAAT	156	6893	6893	4	2	TC	2	TCTCTCTCTCTCTCTCTCTCTC	22	11
198	Ps_Uni_106204	1	SSR	REVERSE	4387	21	54.24	33.33	6	0	AACTTACAAAAGGCCATTACA
199	Ps_Uni_106622	1	SSR	FORWARD	74	21	54.55	33.33	6	2	AAATTTGCGTAGTTCGTCTTA	148	260	260	4	1	GT	2	GTGTGTGTGTGTGTGT	16	8
200	Ps_Uni_106622	1	SSR	REVERSE	221	22	54.9	31.82	4	3	TGCCATACAAGTCATTTACATT
201	Ps_Uni_106679	1	SSR	FORWARD	125	21	55.74	33.33	2	0	ATAAAATGAAAACCACGGAAC	143	624	624	5	3	GGA	3	GGAGGAGGAGGAGGAGGAGGAGGA	24	8
202	Ps_Uni_106679	1	SSR	REVERSE	267	20	55.56	40	4	2	ACTTGATCCGCTTCCTTTAT
203	Ps_Uni_107590	1	SSR	FORWARD	93	21	54.83	33.33	4	3	AGTATTCGGTCATGTTTTGAA	155	247	247	4	1	AT	2	ATATATATATATATAT	16	8
204	Ps_Uni_107590	1	SSR	REVERSE	247	18	56.28	55.56	4	0	CCCTGGAACAGCCTAGAA
205	Ps_Uni_107682	1	SSR	FORWARD	1626	21	54.84	38.1	4	1	GGCTTTGAGCTGTATAATGAA	134	2124	2124	4	2	AT	2	ATATATATATATATATAT	18	9
206	Ps_Uni_107682	1	SSR	REVERSE	1759	22	53.92	36.36	7	2	CTCTCAGTGATAGCATGTTTTT
207	Ps_Uni_107751	1	SSR	FORWARD	288	21	54.96	47.62	3	2	CTATGTCCGAGAGTTCATCTG	155	546	546	5	2	TA	2	TATATATATATATATA	16	8
208	Ps_Uni_107751	1	SSR	REVERSE	442	21	55.63	38.1	6	3	CAAGCAACAAGTTGACAAAGT
209	Ps_Uni_107751	1	SSR	FORWARD	155	21	55.22	42.86	6	3	GAGAGGCCTATTTTCAACTGT	161	546	546	6	2	TGA	3	TGATGATGATGA	12	4
210	Ps_Uni_107751	1	SSR	REVERSE	315	21	54.65	38.1	4	2	ATTTATGCAGATGAACTCTCG
211	Ps_Uni_107753	1	SSR	FORWARD	204	21	54.96	47.62	3	2	CTATGTCCGAGAGTTCATCTG	155	462	462	5	2	TA	2	TATATATATATATATA	16	8
212	Ps_Uni_107753	1	SSR	REVERSE	358	21	55.63	38.1	6	3	CAAGCAACAAGTTGACAAAGT
213	Ps_Uni_107784	1	SSR	FORWARD	1758	21	54.94	42.86	6	3	GCCAAGGGAATTAGTTCTTAG	146	2247	2247	5	2	ATGT	4	ATGTATGTATGTATGT	16	4
214	Ps_Uni_107784	1	SSR	REVERSE	1903	21	54.83	42.86	4	0	TTAGTCGCTCAGAAGATATGG
